# Supplementary material for: Recognition of industrial machine parts based on transfer learning with convolutional neural network
Source: PLoS One. 2021 Jan 28;16(1):e0245735. doi: 10.1371/journal.pone.0245735 (PMC7842930; doi:10.1371/journal.pone.0245735)
Supplement: S1 Appendix — (ZIP) [file pone.0245735.s001.zip]

Archive with 5 entries (4 files):
- S1 Appendix/Inception V3(demo).py
- S1 Appendix/InceptionV3.py
- S1 Appendix/data_dispose.py
- S1 Appendix/sotfware and hardware environment.doc
- S1 Appendix/
