# Supplementary material for: Recognition of industrial machine parts based on transfer learning with convolutional neural network
Source: PLoS One. 2021 Jan 28;16(1):e0245735. doi: 10.1371/journal.pone.0245735 (PMC7842930; doi:10.1371/journal.pone.0245735)
Supplement: S2 Appendix — (XLS) [file pone.0245735.s002.xls]

## Sheet: Impact of Image Data Expansion 
recognition of training set				recognition of valiadation set				the value of loss function
	accuracy / %				accuracy / %			steps	raw data	expanded data
steps	raw data	expanded data		steps	raw data	expanded data		50	1.4374	1.60514
50	84.375	71.875		0	15.62	12.5		150	0.93001	1.03008
150	84.375	75		100	62.5	75		180	0.90658	1.11406
180	71.875	65.625		200	71.88	78.12		240	0.66123	0.89525
240	93.75	75		300	87.5	81.25		400	0.56668	0.63859
400	93.75	87.5		400	71.88	65.62		420	0.5558	0.69128
420	90.625	87.5		500	81.25	75		440	0.53649	0.75303
440	93.75	90.625		600	62.5	84.38		450	0.45908	0.79192
450	87.5	87.5		700	62.5	87.5		470	0.38439	0.50557
470	93.75	90.625		800	81.25	84.38		530	0.53791	0.46759
530	84.375	93.75		900	87.5	87.5		540	0.45056	0.57149
540	93.75	90.625		1000	84.38	87.5		560	0.40178	0.61121
560	93.75	81.25		1100	90.62	84.38		650	0.37995	0.53909
650	96.875	87.5		1200	96.88	84.38		710	0.43498	0.48671
710	90.625	87.5		1300	90.62	84.38		720	0.4622	0.30093
720	84.375	96.875		1400	87.5	68.75		730	0.33593	0.40508
730	93.75	90.625		1500	90.62	90.62		740	0.27233	0.62892
740	96.875	81.25		1600	75	93.75		790	0.42824	0.38126
790	93.75	90.625		1700	87.5	93.75		870	0.36773	0.40446
870	90.625	87.5		1800	84.38	87.5		940	0.35612	0.36265
940	96.875	93.75		1900	81.25	96.88		1020	0.357	0.48449
1020	93.75	90.625		2000	90.62	93.75		1050	0.33154	0.37548
1050	87.5	84.375		2100	90.62	87.5		1060	0.43285	0.37247
1060	90.625	96.875		2200	87.5	96.88		1130	0.29907	0.41922
1130	93.75	87.5		2300	90.62	100		1180	0.19319	0.36284
1180	100	93.75		2400	96.88	87.5		1260	0.18211	0.29057
1260	100	96.875		2500	87.5	96.88		1290	0.23083	0.51646
1290	96.875	87.5		2600	100	93.75		1300	0.29783	0.29598
1300	96.875	93.75		2700	93.75	87.5		1390	0.24416	0.26387
1390	96.875	96.875		2800	90.62	93.75		1410	0.18687	0.39969
1410	96.875	90.625		2900	96.88	93.75		1420	0.21785	0.31981
1420	100	93.75		3000	84.38	87.5		1500	0.22919	0.56061
1500	100	84.375		3100	96.88	96.88		1550	0.21005	0.45283
1550	96.875	87.5		3200	100	96.88		1580	0.20115	0.36433
1580	100	90.625		3300	96.88	84.38		1670	0.19058	0.34813
1670	100	90.625		3400	90.62	93.75		1680	0.27297	0.39719
1680	96.875	90.625		3500	93.75	84.38		1770	0.23828	0.3935
1770	96.875	90.625		3600	96.88	87.5		1780	0.25306	0.38594
1780	100	93.75		3700	90.62	100		1830	0.21603	0.2726
1830	96.875	96.875		3800	96.88	93.75		1850	0.21786	0.3835
1850	93.75	93.75		3900	90.62	87.5		1860	0.20787	0.32119
1860	96.875	90.625		4000	93.75	90.62		1900	0.20987	0.37672
1900	96.875	90.625		4100	100	96.88		1980	0.13389	0.28367
1980	100	96.875		4200	96.88	96.88		2060	0.26489	0.2487
2060	90.625	96.875		4300	96.88	100		2070	0.07405	0.38146
2070	100	87.5		4400	93.75	87.5		2080	0.1613	0.27759
2080	100	93.75		4500	93.75	87.5		2120	0.21219	0.21162
2120	96.875	100		4600	96.88	90.62		2230	0.22407	0.28781
2230	93.75	96.875		4700	96.88	84.38		2290	0.12585	0.31578
2290	100	87.5		4800	96.88	93.75		2340	0.11554	0.20445
2340	100	100		4900	93.75	93.75		2370	0.09258	0.16487
2370	100	96.875		5000	90.62	93.75		2490	0.24135	0.1225
2490	96.875	100		5100	100	96.88		2550	0.09028	0.24839
2550	100	100		5200	96.88	96.88		2600	0.10786	0.34506
2600	100	93.75		5300	96.88	96.88		2630	0.1289	0.26001
2630	100	100		5400	100	87.5		2670	0.12283	0.17252
2670	96.875	100		5500	100	93.75		2710	0.15167	0.19312
2710	96.875	96.875		5600	96.88	90.62		2730	0.17228	0.29311
2730	96.875	93.75		5700	96.88	87.5		2920	0.13079	0.21817
2920	100	93.75		5800	90.62	87.5		2970	0.16255	0.16033
2970	100	100		5900	93.75	96.88		2980	0.14672	0.37834
2980	100	93.75		6000	90.62	90.62		3030	0.15726	0.31667
3030	100	93.75		6100	93.75	93.75		3070	0.07182	0.18304
3070	100	100		6200	96.88	93.75		3080	0.20175	0.26974
3080	96.875	96.875		6300	96.88	93.75		3100	0.15143	0.1956
3100	100	96.875		6400	96.88	100		3180	0.12111	0.12808
3180	96.875	100		6500	96.88	90.62		3190	0.08304	0.2879
3190	100	90.625		6600	93.75	100		3250	0.14003	0.25922
3250	100	90.625		6700	93.75	93.75		3260	0.11506	0.20264
3260	96.875	96.875		6800	90.62	100		3270	0.13869	0.25756
3270	100	96.875		6900	100	93.75		3300	0.17069	0.31133
3300	93.75	96.875		7000	93.75	100		3390	0.13375	0.22126
3390	96.875	93.75		7100	90.62	93.75		3470	0.09834	0.25543
3470	100	93.75		7200	90.62	93.75		3630	0.16165	0.20913
3630	100	96.875		7300	96.88	93.75		3670	0.07649	0.27982
3670	100	90.625		7400	100	96.88		3730	0.11055	0.24216
3730	100	93.75		7500	100	100		3770	0.12846	0.18611
3770	100	96.875		7600	87.5	100		3790	0.12289	0.23354
3790	100	96.875		7700	96.88	100		3910	0.09119	0.1669
3910	100	100		7800	96.88	100		3920	0.08632	0.29392
3920	100	93.75		7900	87.5	93.75		4080	0.07579	0.27461
4080	100	93.75		8000	96.88	96.88		4210	0.07516	0.21582
4210	100	96.875		8100	93.75	93.75		4220	0.07947	0.23734
4220	100	93.75		8200	96.88	93.75		4240	0.08822	0.20625
4240	100	96.875		8300	100	87.5		4300	0.06754	0.10989
4300	100	100		8400	100	87.5		4390	0.06748	0.29206
4390	100	93.75		8500	100	93.75		4410	0.11052	0.15714
4410	100	100		8600	93.75	93.75		4420	0.12029	0.23559
4420	96.875	100		8700	93.75	100		4450	0.16357	0.16519
4450	96.875	96.875		8800	100	96.88		4510	0.07925	0.1683
4510	100	96.875		8900	96.88	87.5		4600	0.0641	0.1566
4600	100	96.875		9000	96.88	96.88		4630	0.10804	0.14177
4630	100	100		9100	90.62	90.62		4640	0.07803	0.15466
4640	100	100		9200	93.75	96.88		4730	0.09191	0.22577
4730	100	96.875		9300	90.62	93.75		4740	0.11553	0.12412
4740	100	100		9400	93.75	90.62		4890	0.0832	0.20624
4890	100	96.875		9500	100	100		4910	0.10058	0.19197
4910	100	96.875		9600	96.88	96.88		4930	0.06969	0.24813
4930	100	93.75		9700	96.88	93.75		5070	0.0594	0.09378
5070	100	100		9800	90.62	93.75		5120	0.04406	0.2228
5120	100	93.75		9900	96.88	100		5140	0.05778	0.1388
5140	100	100		10000	87.5	93.75		5170	0.11014	0.21745
5170	100	90.625		10100	90.62	93.75		5250	0.09221	0.12619
5250	100	100		10200	100	90.62		5310	0.07348	0.15148
5310	100	93.75		10300	96.88	100		5330	0.05756	0.09859
5330	100	100		10400	96.88	96.88		5360	0.06347	0.29432
5360	100	90.625		10500	90.62	96.88		5420	0.07095	0.23622
5420	100	93.75		10600	93.75	93.75		5470	0.09514	0.21447
5470	100	96.875		10700	90.62	96.88		5570	0.05397	0.16578
5570	100	100		10800	93.75	100		5590	0.12306	0.17716
5590	96.875	93.75		10900	90.62	96.88		5630	0.05129	0.15513
5630	100	93.75		11000	96.88	96.88		5690	0.06565	0.20906
5690	100	100		11100	90.62	96.88		5730	0.10063	0.11337
5730	100	96.875		11200	87.5	90.62		5740	0.04854	0.1202
5740	100	100		11300	90.62	93.75		5790	0.0637	0.14679
5790	100	96.875		11400	96.88	100		5810	0.06911	0.11539
5810	100	100		11500	90.62	96.88		5820	0.05804	0.29924
5820	100	100		11600	96.88	93.75		5840	0.06379	0.12182
5840	100	100		11700	96.88	96.88		5860	0.06084	0.16878
5860	100	100		11800	90.62	100		5870	0.10339	0.18265
5870	100	96.875		11900	96.88	96.88		5920	0.05754	0.21494
5920	100	100		12000	93.75	100		5930	0.07166	0.23769
5930	100	93.75		12100	96.88	96.88		6020	0.09749	0.07672
6020	100	100		12200	100	96.88		6080	0.05328	0.19161
6080	100	96.875		12300	93.75	96.88		6100	0.10303	0.14233
6100	100	100		12400	100	96.88		6150	0.08347	0.15395
6150	96.875	96.875		12500	96.88	100		6200	0.05574	0.20892
6200	100	93.75		12600	93.75	93.75		6220	0.07391	0.20465
6220	100	96.875		12700	90.62	100		6340	0.05877	0.15809
6340	100	96.875		12800	100	100		6410	0.11084	0.14863
6410	100	96.875		12900	90.62	90.62		6420	0.05933	0.17117
6420	100	100		13000	100	96.88		6440	0.08084	0.18913
6440	100	96.875		13100	96.88	90.62		6450	0.0473	0.17005
6450	100	96.875		13200	90.62	96.88		6460	0.06438	0.11806
6460	100	100		13300	84.38	93.75		6470	0.04695	0.12207
6470	100	100		13400	96.88	100		6490	0.05391	0.10418
6490	100	100		13500	96.88	93.75		6520	0.06012	0.26178
6520	100	93.75		13600	93.75	100		6560	0.09924	0.15038
6560	100	100		13700	93.75	93.75		6610	0.07299	0.12025
6610	100	100		13800	93.75	100		6640	0.089	0.19498
6640	100	96.875		13900	96.88	93.75		6680	0.03813	0.09146
6680	100	100		14000	96.88	93.75		6710	0.06181	0.12915
6710	100	100		14100	87.5	93.75		6720	0.06219	0.12096
6720	100	100		14200	96.88	100		6740	0.06891	0.15794
6740	100	96.875		14300	96.88	100		6750	0.10045	0.28762
6750	100	93.75		14400	90.62	93.75		6780	0.06061	0.08072
6780	100	100		14500	100	100		6790	0.05211	0.16538
6790	100	96.875		14600	100	100		6820	0.08717	0.11508
6820	100	100		14700	90.62	93.75		6830	0.08128	0.11509
6830	100	100		14800	93.75	93.75		6880	0.04287	0.13222
6880	100	100		14900	96.88	100		6890	0.05443	0.12472
6890	100	96.875		15000	93.75	100		6960	0.07567	0.11531
6960	100	100		15100	90.62	96.88		6990	0.07016	0.20751
6990	100	96.875		15200	100	96.88		7030	0.08326	0.18884
7030	100	93.75		15300	90.62	100		7060	0.13193	0.20241
7060	100	90.625		15400	96.88	96.88		7080	0.06125	0.24451
7080	100	96.875		15500	100	96.88		7100	0.06486	0.14219
7100	100	100		15600	96.88	93.75		7140	0.03484	0.12412
7140	100	100		15700	96.88	96.88		7180	0.06536	0.1875
7180	100	100		15800	93.75	90.62		7210	0.0733	0.12195
7210	100	100		15900	84.38	90.62		7220	0.05031	0.13791
7220	100	100		16000	84.38	96.88		7230	0.04853	0.09015
7230	100	100		16100	93.75	96.88		7300	0.0793	0.1175
7300	100	100		16200	93.75	96.88		7360	0.04321	0.17791
7360	100	96.875		16300	96.88	100		7380	0.09567	0.1411
7380	100	100		16400	90.62	100		7390	0.05072	0.20021
7390	100	93.75		16500	90.62	93.75		7430	0.04571	0.10517
7430	100	100		16600	96.88	96.88		7470	0.0559	0.23416
7470	100	96.875		16700	100	100		7500	0.07952	0.17628
7500	100	96.875		16800	87.5	96.88		7510	0.05104	0.12683
7510	100	100		16900	100	96.88		7520	0.07482	0.21475
7520	100	90.625		17000	96.88	96.88		7540	0.05482	0.17185
7540	100	96.875		17100	96.88	93.75		7560	0.04805	0.10787
7560	100	100		17200	96.88	96.88		7650	0.06239	0.06785
7650	100	100		17300	87.5	90.62		7660	0.03768	0.08292
7660	100	100		17400	100	96.88		7690	0.08489	0.10224
7690	100	100		17500	93.75	96.88		7700	0.063	0.15596
7700	100	96.875		17600	87.5	93.75		7710	0.04222	0.13509
7710	100	100		17700	96.88	93.75		7730	0.03476	0.11567
7730	100	100		17800	96.88	90.62		7740	0.05676	0.14327
7740	100	100		17900	96.88	93.75		7800	0.05694	0.14037
7800	100	96.875		18000	96.88	100		7840	0.03803	0.14307
7840	100	100		18100	93.75	90.62		7850	0.03967	0.16354
7850	100	96.875		18200	93.75	93.75		7870	0.04501	0.11804
7870	100	100		18300	90.62	100		7890	0.05244	0.14016
7890	100	96.875		18400	96.88	96.88		7920	0.05602	0.07882
7920	100	100		18500	93.75	100		7930	0.04838	0.13123
7930	100	96.875		18600	93.75	93.75		7940	0.09002	0.13199
7940	96.875	100		18700	81.25	93.75		7950	0.05323	0.12919
7950	100	100		18800	93.75	100		7980	0.05753	0.07194
7980	100	100		18900	93.75	100		8020	0.05228	0.08972
8020	100	100		19000	96.88	96.88		8070	0.06258	0.11895
8070	100	96.875		19100	93.75	100		8080	0.06175	0.14494
8080	100	100		19200	90.62	96.88		8090	0.02976	0.13317
8090	100	100		19300	93.75	93.75		8150	0.07425	0.09518
8150	100	100		19400	90.62	93.75		8210	0.05387	0.11041
8210	100	96.875		19500	90.62	100		8250	0.03668	0.10355
8250	100	100		19600	93.75	93.75		8280	0.05246	0.05517
8280	100	100		19700	96.88	93.75		8320	0.06583	0.1315
8320	100	96.875		19800	90.62	100		8360	0.05221	0.09578
8360	100	100		19900	96.88	100		8380	0.08112	0.09479
8380	100	100		20000	87.5	100		8430	0.04919	0.09245
8430	100	100		20100	96.88	96.88		8460	0.04155	0.10494
8460	100	100		20200	90.62	93.75		8670	0.04997	0.13497
8670	100	100		20300	93.75	96.88		8690	0.05519	0.12016
8690	100	100		20400	96.88	100		8700	0.04588	0.10781
8700	100	100		20500	100	93.75		8740	0.0227	0.113
8740	100	100		20600	93.75	100		8760	0.04663	0.0959
8760	100	100		20700	87.5	96.88		8800	0.04495	0.1041
8800	100	100		20800	81.25	100		8820	0.04762	0.13512
8820	100	100		20900	84.38	96.88		8900	0.03048	0.08731
8900	100	100		21000	96.88	100		8960	0.04345	0.05714
8960	100	100		21100	100	90.62		9000	0.03701	0.17707
9000	100	96.875		21200	93.75	96.88		9070	0.03104	0.07135
9070	100	100		21300	100	96.88		9080	0.0507	0.05391
9080	100	100		21400	93.75	96.88		9090	0.05286	0.077
9090	100	100		21500	96.88	100		9100	0.03302	0.08835
9100	100	96.875		21600	96.88	96.88		9150	0.0519	0.12195
9150	100	100		21700	96.88	90.62		9170	0.03507	0.1113
9170	100	100		21800	100	81.25		9200	0.05567	0.13529
9200	100	96.875		21900	90.62	96.88		9210	0.02925	0.14091
9210	100	96.875		22000	96.88	96.88		9230	0.04045	0.18904
9230	100	93.75		22100	87.5	96.88		9310	0.03825	0.05441
9310	100	100		22200	96.88	96.88		9320	0.06366	0.07799
9320	100	100		22300	93.75	90.62		9350	0.05296	0.08545
9350	100	100		22400	96.88	100		9420	0.0469	0.10019
9420	100	96.875		22500	100	96.88		9450	0.04789	0.13307
9450	100	100		22600	100	96.88		9540	0.04269	0.11607
9540	100	96.875		22700	93.75	100		9560	0.0461	0.19407
9560	100	96.875		22800	100	87.5		9570	0.02961	0.10658
9570	100	100		22900	96.88	100		9580	0.04001	0.13707
9580	100	100		23000	90.62	96.88		9610	0.03207	0.21584
9610	100	93.75		23100	93.75	93.75		9620	0.04933	0.10635
9620	100	100		23200	100	96.88		9660	0.02902	0.10568
9660	100	100		23300	96.88	96.88		9710	0.04397	0.10411
9710	100	100		23400	96.88	100		9720	0.05276	0.07964
9720	100	100		23500	93.75	96.88		9760	0.03357	0.08284
9760	100	100		23600	87.5	100		9770	0.03882	0.07787
9770	100	100		23700	100	100		9780	0.05171	0.10343
9780	100	100		23800	90.62	100		9790	0.03247	0.11831
9790	100	100		23900	93.75	100		9830	0.06685	0.15839
9830	100	100		24000	100	100		9840	0.0287	0.24776
9840	100	96.875		24100	100	90.62		9870	0.06398	0.18112
9870	100	96.875		24200	81.25	100		9880	0.04082	0.23167
9880	100	93.75		24300	96.88	100		9960	0.05369	0.12354
9960	100	96.875		24400	93.75	100		10000	0.0342	0.06729
10000	100	100		24500	93.75	100		10020	0.03877	0.12056
10020	100	100		24600	93.75	96.88		10040	0.05291	0.11389
10040	96.875	96.875		24700	96.88	100		10050	0.03625	0.13959
10050	100	96.875		24800	96.88	100		10120	0.05064	0.06651
10120	100	100		24900	93.75	96.88		10130	0.05984	0.10595
10130	100	100		25000	81.25	100		10140	0.04155	0.09016
10140	100	100		25100	93.75	100		10170	0.04662	0.08756
10170	100	100		25200	100	96.88		10250	0.06179	0.07361
10250	100	100		25300	90.62	96.88		10270	0.03855	0.20618
10270	100	93.75		25400	90.62	96.88		10310	0.02923	0.05093
10310	100	100		25500	96.88	100		10320	0.04177	0.1415
10320	100	96.875		25600	100	93.75		10350	0.05204	0.05052
10350	100	100		25700	96.88	96.88		10370	0.04294	0.07607
10370	100	100		25800	87.5	100		10440	0.03958	0.08147
10440	100	100		25900	90.62	96.88		10550	0.05076	0.04388
10550	100	100		26000	96.88	100		10570	0.03995	0.05453
10570	100	100		26100	93.75	96.88		10630	0.036	0.12393
10630	100	100		26200	90.62	100		10640	0.04028	0.09985
10640	100	100		26300	93.75	100		10660	0.03964	0.10831
10660	100	96.875		26400	84.38	96.88		10680	0.03765	0.10881
10680	100	96.875		26500	96.88	93.75		10720	0.02003	0.13817
10720	100	93.75		26600	100	96.88		10760	0.03325	0.10072
10760	100	100		26700	93.75	96.88		10780	0.04201	0.09881
10780	100	100		26800	87.5	100		10830	0.04039	0.11807
10830	100	96.875		26900	93.75	96.88		10840	0.03566	0.11777
10840	100	100		27000	93.75	100		10850	0.04139	0.07764
10850	100	100		27100	96.88	100		10930	0.04115	0.13989
10930	100	100		27200	96.88	100		10990	0.03788	0.06437
10990	100	100		27300	96.88	93.75		11030	0.04382	0.05993
11030	100	100		27400	96.88	90.62		11040	0.04098	0.06494
11040	100	100		27500	96.88	100		11050	0.03914	0.07223
11050	100	100		27600	87.5	96.88		11140	0.03878	0.09859
11140	100	100		27700	96.88	100		11160	0.03577	0.0609
11160	100	100		27800	96.88	93.75		11190	0.0428	0.14412
11190	100	100		27900	100	96.88		11250	0.0431	0.09172
11250	100	100		28000	96.88	93.75		11260	0.04156	0.10549
11260	100	96.875		28100	93.75	96.88		11330	0.02913	0.05833
11330	100	100		28200	90.62	100		11350	0.03948	0.12937
11350	100	100		28300	90.62	100		11550	0.02314	0.10274
11550	100	96.875		28400	100	100		11560	0.02317	0.07019
11560	100	100		28500	90.62	100		11600	0.04778	0.07482
11600	100	100		28600	93.75	100		11610	0.06412	0.09783
11610	96.875	100		28700	100	93.75		11620	0.0474	0.05799
11620	100	100		28800	96.88	93.75		11800	0.05588	0.11746
11800	100	96.875		28900	100	100		11830	0.04947	0.08636
11830	100	100		29000	87.5	100		11850	0.01834	0.07412
11850	100	100		29100	93.75	93.75		11920	0.05118	0.06845
11920	100	100		29200	87.5	96.88		11930	0.0265	0.11299
11930	100	100		29300	96.88	100		11990	0.05142	0.13878
11990	100	96.875		29400	93.75	96.88		12010	0.03685	0.11958
12010	100	100		29500	93.75	100		12060	0.05258	0.07921
12060	100	100		29600	93.75	100		12080	0.02986	0.09682
12080	100	100		29700	96.88	100		12100	0.02495	0.07426
12100	100	100		29800	93.75	100		12140	0.03647	0.13059
12140	100	96.875		29900	96.88	96.88		12240	0.05207	0.09614
12240	100	100		30000	96.88	96.88		12320	0.02252	0.08258
12320	100	100		30100	90.62	96.88		12330	0.02317	0.04909
12330	100	100		30200	90.62	96.88		12340	0.04186	0.05555
12340	100	100		30300	93.75	100		12360	0.02861	0.06962
12360	100	100		30400	100	96.88		12390	0.03914	0.05387
12390	100	100		30500	90.62	100		12440	0.04566	0.0849
12440	100	100		30600	93.75	93.75		12470	0.02832	0.11868
12470	100	100		30700	100	100		12530	0.03336	0.06587
12530	100	100		30800	90.62	100		12550	0.0604	0.13525
12550	100	100		30900	96.88	96.88		12570	0.02309	0.08991
12570	100	100		31000	100	96.88		12580	0.0419	0.07999
12580	100	100		31100	96.88	93.75		12610	0.03756	0.10218
12610	100	100		31200	93.75	100		12630	0.05339	0.09439
12630	100	96.875		31300	100	96.88		12660	0.03381	0.12802
12660	100	100		31400	90.62	96.88		12740	0.02613	0.12858
12740	100	100		31500	93.75	100		12810	0.02688	0.07492
12810	100	100		31600	90.62	93.75		12870	0.04012	0.0572
12870	100	100		31700	100	96.88		12910	0.03384	0.07334
12910	100	100		31800	93.75	96.88		12920	0.01879	0.08503
12920	100	100		31900	93.75	90.62		12930	0.02547	0.10647
12930	100	96.875		32000	93.75	100		12940	0.03909	0.06422
12940	100	100		32100	90.62	100		13000	0.0282	0.06133
13000	100	100		32200	84.38	96.88		13030	0.03098	0.04386
13030	100	100		32300	96.88	100		13100	0.02288	0.12262
13100	100	100		32400	96.88	100		13120	0.02505	0.06779
13120	100	100		32500	90.62	100		13150	0.02087	0.07251
13150	100	100		32600	100	96.88		13160	0.03401	0.0817
13160	100	96.875		32700	100	93.75		13190	0.03326	0.11205
13190	100	100		32800	93.75	100		13250	0.04859	0.0915
13250	100	100		32900	96.88	100		13270	0.02793	0.08591
13270	100	100		33000	96.88	100		13300	0.03646	0.11941
13300	100	100		33100	90.62	100		13330	0.03636	0.06144
13330	100	100		33200	100	100		13340	0.03578	0.04479
13340	100	100		33300	90.62	96.88		13360	0.03286	0.12571
13360	100	100		33400	96.88	100		13370	0.02786	0.05168
13370	100	100		33500	96.88	96.88		13430	0.0352	0.12337
13430	100	100		33600	100	96.88		13550	0.02324	0.07678
13550	100	100		33700	93.75	100		13660	0.0277	0.08093
13660	100	100		33800	93.75	96.88		13700	0.02974	0.10255
13700	100	100		33900	93.75	100		13790	0.03513	0.06807
13790	100	100		34000	93.75	96.88		13840	0.02821	0.13937
13840	100	100		34100	96.88	96.88		13850	0.0326	0.0539
13850	100	100		34200	90.62	96.88		13880	0.01674	0.08853
13880	100	100		34300	100	100		13890	0.04164	0.05325
13890	100	100		34400	93.75	100		13910	0.03039	0.08838
13910	100	100		34500	96.88	100		13920	0.03056	0.05174
13920	100	100		34600	100	96.88		13950	0.02793	0.0834
13950	100	100		34700	100	100		14120	0.02304	0.06726
14120	100	100		34800	87.5	93.75		14130	0.03008	0.06238
14130	100	100		34900	96.88	93.75		14140	0.03606	0.07784
14140	100	100		35000	90.62	96.88		14190	0.03616	0.12322
14190	100	100		35100	90.62	100		14220	0.03113	0.07219
14220	100	100		35200	100	100		14260	0.04984	0.07837
14260	100	96.875		35300	93.75	100		14270	0.03016	0.10273
14270	100	100		35400	96.88	90.62		14280	0.03102	0.07517
14280	100	100		35500	96.88	93.75		14320	0.03749	0.10591
14320	100	96.875		35600	100	100		14330	0.02728	0.08012
14330	100	100		35700	93.75	100		14360	0.02406	0.07046
14360	100	100		35800	93.75	100		14400	0.03077	0.10429
14400	100	100		35900	96.88	100		14420	0.03096	0.06062
14420	100	100		36000	90.62	100		14560	0.02938	0.06843
14560	100	100		36100	96.88	100		14650	0.03	0.04787
14650	100	100		36200	100	100		14660	0.02888	0.07956
14660	100	100		36300	96.88	96.88		14770	0.03038	0.08169
14770	100	100		36400	93.75	93.75		14850	0.04224	0.08647
14850	100	100		36500	90.62	100		14860	0.03301	0.06523
14860	100	100		36600	87.5	100		14890	0.03093	0.04263
14890	100	100		36700	93.75	96.88		14910	0.03406	0.05271
14910	100	100		36800	93.75	100		14920	0.03161	0.08571
14920	100	96.875		36900	93.75	96.88		15000	0.02404	0.05376
15000	100	100		37000	100	96.88		15010	0.02588	0.05142
15010	100	100		37100	93.75	96.88		15020	0.02475	0.09558
15020	100	100		37200	90.62	96.88		15060	0.01869	0.03598
15060	100	100		37300	93.75	100		15080	0.02625	0.08268
15080	100	100		37400	90.62	96.88		15100	0.02893	0.04388
15100	100	100		37500	96.88	100		15180	0.01796	0.03233
15180	100	100		37600	87.5	100		15230	0.03618	0.07654
15230	100	96.875		37700	96.88	100		15240	0.01915	0.07169
15240	100	100		37800	84.38	90.62		15270	0.02499	0.07948
15270	100	100		37900	96.88	100		15340	0.01898	0.1309
15340	100	100		38000	100	100		15460	0.0284	0.04484
15460	100	100		38100	96.88	96.88		15510	0.02745	0.13441
15510	100	96.875		38200	100	90.62		15520	0.02118	0.05604
15520	100	100		38300	96.88	93.75		15540	0.03105	0.05851
15540	100	100		38400	90.62	87.5		15550	0.02696	0.10197
15550	100	96.875		38500	93.75	100		15610	0.03261	0.05205
15610	100	100		38600	96.88	96.88		15680	0.02224	0.05489
15680	100	100		38700	93.75	96.88		15690	0.02366	0.09092
15690	100	100		38800	96.88	96.88		15780	0.02908	0.05374
15780	100	100		38900	96.88	100		15820	0.03097	0.04027
15820	100	100		39000	84.38	93.75		15840	0.02407	0.08819
15840	100	96.875		39100	96.88	93.75		15880	0.02562	0.08396
15880	100	100		39200	93.75	100		15970	0.03607	0.08546
15970	100	100		39300	93.75	100		16040	0.027	0.05373
16040	100	100		39400	96.88	96.88		16050	0.02554	0.05975
16050	100	100		39500	93.75	100		16100	0.03116	0.03645
16100	100	100		39600	96.88	100		16180	0.02109	0.06631
16180	100	100		39700	100	100		16200	0.03855	0.08372
16200	100	96.875		39800	96.88	100		16270	0.02871	0.05965
16270	100	100		39900	90.62	96.88		16280	0.01731	0.0712
16280	100	100						16320	0.02375	0.06681
16320	100	100						16370	0.02732	0.05548
16370	100	100						16400	0.02164	0.09409
16400	100	96.875						16420	0.03253	0.04422
16420	100	100						16450	0.02806	0.09227
16450	100	100						16480	0.03231	0.03635
16480	100	100						16520	0.03471	0.13621
16520	100	96.875						16600	0.02289	0.03185
16600	100	100						16680	0.02765	0.05287
16680	100	100						16700	0.02621	0.08328
16700	100	100						16720	0.01813	0.0517
16720	100	100						16750	0.02739	0.03878
16750	100	100						16760	0.03233	0.0898
16760	100	96.875						16820	0.01479	0.07536
16820	100	100						16830	0.03626	0.05173
16830	100	100						16910	0.03072	0.0822
16910	100	100						16940	0.02463	0.06293
16940	100	100						16950	0.02152	0.07664
16950	100	100						16960	0.02435	0.07632
16960	100	100						16970	0.01465	0.08904
16970	100	96.875						16990	0.02386	0.04425
16990	100	100						17020	0.01905	0.05808
17020	100	100						17090	0.02549	0.04745
17090	100	100						17100	0.02163	0.09757
17100	100	100						17170	0.02656	0.11342
17170	100	100						17180	0.02383	0.06966
17180	100	100						17190	0.02943	0.07115
17190	100	100						17280	0.02903	0.08614
17280	100	100						17320	0.02196	0.09973
17320	100	96.875						17340	0.01706	0.11925
17340	100	96.875						17350	0.0347	0.08726
17350	100	100						17370	0.01803	0.12122
17370	100	100						17420	0.03242	0.06301
17420	100	100						17430	0.01168	0.06118
17430	100	100						17450	0.02883	0.13108
17450	100	96.875						17460	0.01575	0.0522
17460	100	100						17470	0.01603	0.05268
17470	100	100						17520	0.03952	0.05856
17520	100	100						17660	0.02149	0.05607
17660	100	100						17750	0.03686	0.11355
17750	100	100						17810	0.02151	0.06679
17810	100	100						17880	0.02448	0.07951
17880	100	100						17890	0.01649	0.07702
17890	100	100						17980	0.02095	0.03134
17980	100	100						18050	0.01517	0.07406
18050	100	100						18130	0.01675	0.04094
18130	100	100						18140	0.02231	0.06663
18140	100	96.875						18170	0.03728	0.08318
18170	100	100						18240	0.01657	0.0661
18240	100	100						18260	0.02065	0.06733
18260	100	100						18300	0.03105	0.05015
18300	100	100						18400	0.01823	0.05176
18400	100	100						18410	0.01701	0.09064
18410	100	100						18440	0.02998	0.07956
18440	100	100						18490	0.01674	0.03937
18490	100	100						18530	0.01738	0.05476
18530	100	100						18660	0.02198	0.08501
18660	100	100						18680	0.02346	0.05326
18680	100	100						18690	0.01719	0.06436
18690	100	100						18750	0.01882	0.06185
18750	100	100						18760	0.02606	0.07843
18760	100	100						18770	0.01942	0.06871
18770	100	100						18790	0.0174	0.05303
18790	100	100						18810	0.03057	0.03432
18810	100	100						18930	0.01942	0.06449
18930	100	100						19020	0.01996	0.03961
19020	100	100						19060	0.02721	0.07601
19060	100	100						19110	0.02249	0.04852
19110	100	100						19170	0.02646	0.16194
19170	100	96.875						19230	0.02461	0.07181
19230	100	100						19240	0.0192	0.10725
19240	100	100						19300	0.01586	0.05702
19300	100	100						19340	0.0225	0.06822
19340	100	96.875						19360	0.02589	0.0745
19360	100	96.875						19380	0.02531	0.07475
19380	100	100						19440	0.02618	0.05689
19440	100	100						19470	0.01814	0.05089
19470	100	100						19490	0.01848	0.07013
19490	100	100						19520	0.02362	0.05378
19520	100	100						19550	0.02594	0.02753
19550	100	100						19580	0.01913	0.06112
19580	100	100						19600	0.01622	0.05457
19600	100	100						19670	0.02369	0.10301
19670	100	100						19690	0.02377	0.06872
19690	100	100						19810	0.02024	0.06993
19810	100	100						19820	0.02359	0.06925
19820	100	100						19830	0.02518	0.04546
19830	100	100						19970	0.0203	0.05723
19970	100	100						20010	0.01758	0.06287
20010	100	100						20050	0.01999	0.05291
20050	100	100						20090	0.02275	0.06036
20090	100	100						20100	0.01643	0.18128
20100	100	96.875						20130	0.01338	0.04135
20130	100	100						20150	0.02194	0.06633
20150	100	100						20170	0.01665	0.05611
20170	100	100						20250	0.02139	0.04465
20250	100	100						20270	0.01333	0.04414
20270	100	100						20300	0.02234	0.06391
20300	100	100						20330	0.02264	0.03599
20330	100	100						20360	0.0208	0.06914
20360	100	100						20380	0.02656	0.02754
20380	100	100						20410	0.02504	0.05942
20410	100	100						20440	0.01497	0.07934
20440	100	100						20450	0.02045	0.04526
20450	100	100						20600	0.02273	0.05999
20600	100	96.875						20670	0.01612	0.02025
20670	100	100						20720	0.01826	0.04768
20720	100	100						20730	0.01354	0.04377
20730	100	100						20740	0.02632	0.03741
20740	100	100						20760	0.02221	0.11159
20760	100	100						20770	0.02797	0.03427
20770	100	100						20790	0.03717	0.05758
20790	100	100						20810	0.02059	0.14529
20810	100	96.875						20850	0.016	0.05523
20850	100	100						20890	0.022	0.06111
20890	100	100						20940	0.02265	0.0507
20940	100	100						20960	0.02132	0.06916
20960	100	100						21030	0.02106	0.03596
21030	100	100						21050	0.01261	0.07776
21050	100	100						21060	0.02481	0.06148
21060	100	100						21090	0.02113	0.06569
21090	100	100						21110	0.01841	0.06171
21110	100	100						21150	0.01966	0.03471
21150	100	100						21180	0.01848	0.05
21180	100	100						21200	0.03609	0.03054
21200	100	100						21220	0.01527	0.03046
21220	100	100						21230	0.02024	0.02595
21230	100	100						21330	0.02049	0.07201
21330	100	96.875						21340	0.01742	0.05399
21340	100	100						21380	0.01887	0.04635
21380	100	100						21410	0.01528	0.04481
21410	100	100						21440	0.01986	0.04381
21440	100	100						21450	0.02548	0.08621
21450	100	100						21480	0.02026	0.10074
21480	100	100						21490	0.01821	0.02982
21490	100	100						21510	0.02077	0.05575
21510	100	100						21560	0.01801	0.09646
21560	100	100						21570	0.0146	0.06756
21570	100	100						21640	0.02893	0.0415
21640	100	100						21650	0.02225	0.05148
21650	100	100						21690	0.01921	0.04502
21690	100	100						21710	0.01495	0.09116
21710	100	100						21730	0.02093	0.10068
21730	100	96.875						21770	0.01108	0.03143
21770	100	100						21870	0.0185	0.0511
21870	100	100						21890	0.01927	0.04324
21890	100	100						21910	0.02361	0.06578
21910	100	96.875						21920	0.01784	0.09627
21920	100	100						21960	0.0232	0.05753
21960	100	100						21990	0.01565	0.07784
21990	100	100						22070	0.0199	0.07778
22070	100	96.875						22110	0.01908	0.04477
22110	100	100						22140	0.01024	0.03942
22140	100	100						22250	0.01913	0.04453
22250	100	100						22290	0.01231	0.03886
22290	100	100						22310	0.02129	0.04777
22310	100	100						22340	0.01597	0.04496
22340	100	100						22360	0.01188	0.03829
22360	100	100						22370	0.02235	0.0447
22370	100	100						22390	0.01527	0.04357
22390	100	100						22410	0.02338	0.08336
22410	100	100						22420	0.00923	0.06558
22420	100	100						22440	0.01439	0.06556
22440	100	100						22460	0.02317	0.06095
22460	100	100						22470	0.01828	0.08494
22470	100	100						22510	0.01707	0.05579
22510	100	100						22520	0.02066	0.05213
22520	100	100						22540	0.02263	0.04772
22540	100	100						22570	0.02399	0.03665
22570	100	100						22620	0.01415	0.04556
22620	100	100						22740	0.0141	0.08553
22740	100	100						22780	0.01854	0.03899
22780	100	100						22810	0.01902	0.031
22810	100	100						22910	0.01501	0.04557
22910	100	100						22970	0.01771	0.06399
22970	100	100						22980	0.01348	0.05197
22980	100	100						23000	0.01769	0.03478
23000	100	100						23030	0.01561	0.05267
23030	100	100						23060	0.01053	0.06957
23060	100	100						23070	0.01732	0.05456
23070	100	100						23080	0.01642	0.07505
23080	100	100						23180	0.02919	0.0473
23180	100	100						23190	0.01125	0.02721
23190	100	100						23200	0.01869	0.06137
23200	100	100						23220	0.02154	0.03519
23220	100	100						23340	0.01524	0.02614
23340	100	100						23350	0.01455	0.03813
23350	100	100						23360	0.01286	0.03564
23360	100	100						23370	0.01099	0.05589
23370	100	100						23450	0.02808	0.04799
23450	100	100						23540	0.0186	0.03475
23540	100	100						23590	0.015	0.06309
23590	100	100						23670	0.01975	0.06983
23670	100	100						23680	0.01418	0.05299
23680	100	100						23710	0.01665	0.10138
23710	100	100						23820	0.01871	0.03838
23820	100	100						23850	0.01801	0.07277
23850	100	100						23880	0.01567	0.03108
23880	100	100						23890	0.01302	0.02603
23890	100	100						23900	0.01602	0.04709
23900	100	100						23920	0.01005	0.03792
23920	100	100						24000	0.01564	0.04365
24000	100	100						24020	0.02073	0.04678
24020	100	100						24040	0.01122	0.05469
24040	100	100						24060	0.01447	0.04695
24060	100	100						24160	0.01397	0.04085
24160	100	100						24240	0.01831	0.04418
24240	100	100						24250	0.01537	0.03999
24250	100	100						24300	0.02314	0.04527
24300	100	100						24360	0.02434	0.04769
24360	100	100						24440	0.01594	0.09214
24440	100	96.875						24500	0.01797	0.02499
24500	100	100						24510	0.01499	0.03621
24510	100	100						24520	0.02279	0.02301
24520	100	100						24530	0.01758	0.04646
24530	100	100						24550	0.01656	0.03257
24550	100	100						24600	0.01653	0.06988
24600	100	100						24790	0.01801	0.03479
24790	100	100						24810	0.01584	0.04558
24810	100	100						24850	0.02972	0.01975
24850	100	100						24860	0.01404	0.06658
24860	100	100						24960	0.01783	0.05263
24960	100	100						24980	0.0195	0.05639
24980	100	100						25010	0.01489	0.02181
25010	100	100						25020	0.02435	0.06605
25020	100	100						25030	0.02184	0.04713
25030	100	100						25130	0.01761	0.02782
25130	100	100						25140	0.03044	0.03683
25140	100	100						25170	0.01715	0.06943
25170	100	100						25190	0.01395	0.04172
25190	100	100						25230	0.01091	0.0619
25230	100	100						25250	0.01731	0.04648
25250	100	100						25280	0.0128	0.04175
25280	100	100						25300	0.01044	0.03832
25300	100	100						25320	0.0123	0.0573
25320	100	100						25340	0.01152	0.03086
25340	100	100						25430	0.01433	0.02862
25430	100	100						25470	0.0106	0.03272
25470	100	100						25510	0.01611	0.05706
25510	100	100						25530	0.01514	0.0573
25530	100	100						25560	0.01356	0.07164
25560	100	100						25590	0.01279	0.07167
25590	100	100						25650	0.02051	0.04216
25650	100	100						25660	0.02841	0.04646
25660	100	100						25700	0.01585	0.02936
25700	100	100						25730	0.01402	0.04551
25730	100	100						25760	0.01378	0.03473
25760	100	100						25780	0.0238	0.02947
25780	100	100						25830	0.0172	0.06102
25830	100	100						25870	0.01103	0.05001
25870	100	100						25900	0.01923	0.03149
25900	100	100						25910	0.01599	0.04327
25910	100	100						25920	0.01449	0.02664
25920	100	100						25930	0.02103	0.07815
25930	100	100						25960	0.02571	0.02589
25960	100	100						26000	0.0169	0.05974
26000	100	100						26060	0.01034	0.03125
26060	100	100						26070	0.01767	0.04846
26070	100	100						26100	0.01641	0.03048
26100	100	100						26180	0.02212	0.0336
26180	100	100						26230	0.01062	0.0456
26230	100	100						26260	0.01924	0.06686
26260	100	100						26290	0.01634	0.03216
26290	100	100						26300	0.01531	0.08345
26300	100	96.875						26320	0.01475	0.0089
26320	100	100						26350	0.01614	0.06979
26350	100	100						26360	0.01031	0.11129
26360	100	96.875						26380	0.01692	0.03823
26380	100	100						26440	0.01551	0.03828
26440	100	100						26470	0.01705	0.03036
26470	100	100						26500	0.01609	0.05738
26500	100	100						26510	0.01398	0.04131
26510	100	100						26550	0.01943	0.04985
26550	100	100						26610	0.01527	0.03244
26610	100	100						26740	0.02267	0.04494
26740	100	100						26780	0.02014	0.05037
26780	100	100						26800	0.02217	0.03323
26800	100	100						26850	0.01361	0.04064
26850	100	100						26900	0.01204	0.10178
26900	100	96.875						26990	0.0131	0.03498
26990	100	100						27030	0.01371	0.05556
27030	100	100						27070	0.01435	0.04094
27070	100	100						27100	0.01722	0.04836
27100	100	100						27250	0.01613	0.05044
27250	100	100						27350	0.01657	0.04707
27350	100	100						27360	0.01724	0.05796
27360	100	96.875						27370	0.01546	0.02366
27370	100	100						27400	0.015	0.04719
27400	100	100						27460	0.02318	0.03513
27460	100	100						27520	0.02153	0.03442
27520	100	100						27530	0.01439	0.05618
27530	100	100						27540	0.01376	0.05614
27540	100	100						27550	0.01345	0.06676
27550	100	100						27560	0.01687	0.03429
27560	100	100						27570	0.01128	0.08445
27570	100	100						27580	0.01325	0.03103
27580	100	100						27660	0.0147	0.05427
27660	100	100						27890	0.01535	0.03611
27890	100	100						27900	0.01209	0.04588
27900	100	100						27910	0.0259	0.04886
27910	100	100						27980	0.01709	0.05307
27980	100	100						28090	0.01431	0.0237
28090	100	100						28110	0.01311	0.03521
28110	100	100						28150	0.0145	0.0569
28150	100	100						28230	0.01623	0.03621
28230	100	100						28240	0.01553	0.04604
28240	100	100						28270	0.01196	0.05346
28270	100	100						28290	0.01841	0.04118
28290	100	100						28300	0.01684	0.02919
28300	100	100						28320	0.01394	0.0264
28320	100	100						28510	0.00917	0.04262
28510	100	100						28560	0.01205	0.03074
28560	100	100						28590	0.01265	0.03807
28590	100	100						28620	0.00845	0.03986
28620	100	100						28710	0.0135	0.03447
28710	100	100						28720	0.01816	0.02705
28720	100	100						28780	0.01576	0.03104
28780	100	100						28800	0.01411	0.04928
28800	100	100						28810	0.01647	0.05191
28810	100	100						28870	0.01441	0.04977
28870	100	100						28900	0.01578	0.04758
28900	100	100						28910	0.01293	0.05226
28910	100	100						28960	0.01552	0.04285
28960	100	100						28980	0.01531	0.03645
28980	100	100						29000	0.01702	0.03825
29000	100	100						29030	0.02053	0.04576
29030	100	100						29040	0.01417	0.0413
29040	100	100						29120	0.01288	0.03881
29120	100	100						29170	0.01039	0.08128
29170	100	100						29190	0.01389	0.04633
29190	100	100						29200	0.0073	0.06423
29200	100	100						29210	0.01653	0.1094
29210	100	96.875						29320	0.01394	0.01812
29320	100	100						29420	0.0089	0.0244
29420	100	100						29500	0.02119	0.03465
29500	100	100						29670	0.01542	0.04831
29670	100	100						29720	0.01815	0.04524
29720	100	100						29740	0.00857	0.03569
29740	100	100						29750	0.01445	0.04885
29750	100	100						29780	0.00999	0.03573
29780	100	100						29880	0.01242	0.07574
29880	100	100						29940	0.01197	0.05302
29940	100	100						29980	0.01378	0.08488
29980	100	96.875						30030	0.01036	0.04087
30030	100	100						30050	0.01704	0.04565
30050	100	100						30070	0.01359	0.0311
30070	100	100						30090	0.01496	0.05308
30090	100	100						30110	0.01199	0.0404
30110	100	100						30150	0.01945	0.02324
30150	100	100						30160	0.01095	0.03726
30160	100	100						30190	0.01688	0.02968
30190	100	100						30200	0.01471	0.04699
30200	100	100						30210	0.01226	0.02974
30210	100	100						30250	0.01812	0.02742
30250	100	100						30270	0.0163	0.11351
30270	100	96.875						30300	0.01235	0.03471
30300	100	100						30310	0.00684	0.01676
30310	100	100						30330	0.00965	0.04893
30330	100	100						30380	0.01343	0.03472
30380	100	100						30400	0.013	0.04072
30400	100	100						30410	0.01678	0.04066
30410	100	100						30420	0.01602	0.05029
30420	100	100						30480	0.01636	0.06165
30480	100	100						30500	0.01751	0.04253
30500	100	100						30530	0.011	0.02785
30530	100	100						30620	0.016	0.05897
30620	100	100						30650	0.01346	0.03921
30650	100	100						30670	0.00813	0.02255
30670	100	100						30690	0.01751	0.03958
30690	100	100						30710	0.01653	0.03018
30710	100	100						30730	0.01105	0.02533
30730	100	100						30820	0.01047	0.02337
30820	100	100						30860	0.01798	0.03697
30860	100	100						30880	0.01441	0.07577
30880	100	100						30910	0.01082	0.02949
30910	100	100						30990	0.02195	0.01951
30990	100	100						31030	0.01457	0.06339
31030	100	100						31070	0.01054	0.0237
31070	100	100						31130	0.0091	0.03817
31130	100	100						31200	0.01851	0.04019
31200	100	100						31220	0.01425	0.04382
31220	100	100						31270	0.01552	0.02079
31270	100	100						31340	0.01867	0.02874
31340	100	100						31370	0.01157	0.03253
31370	100	100						31380	0.01126	0.04685
31380	100	100						31430	0.00789	0.03533
31430	100	100						31440	0.01294	0.01939
31440	100	100						31450	0.01628	0.03734
31450	100	100						31470	0.01474	0.05316
31470	100	100						31500	0.01577	0.02923
31500	100	100						31550	0.0105	0.01904
31550	100	100						31580	0.01297	0.03769
31580	100	100						31590	0.01449	0.03834
31590	100	100						31610	0.01622	0.03207
31610	100	100						31670	0.01624	0.04572
31670	100	100						31770	0.01054	0.03008
31770	100	100						31840	0.01316	0.01807
31840	100	100						31870	0.01932	0.03513
31870	100	100						31880	0.01332	0.05021
31880	100	100						31950	0.0182	0.04628
31950	100	100						31960	0.01839	0.0459
31960	100	100						31970	0.01443	0.03448
31970	100	100						31980	0.01625	0.05067
31980	100	100						32030	0.01132	0.06273
32030	100	100						32060	0.02043	0.08172
32060	100	96.875						32300	0.01815	0.04337
32300	100	100						32330	0.01095	0.05232
32330	100	100						32350	0.01337	0.03504
32350	100	100						32400	0.01711	0.03495
32400	100	100						32430	0.01261	0.0504
32430	100	100						32440	0.01137	0.02876
32440	100	100						32460	0.01025	0.01869
32460	100	100						32470	0.01249	0.04925
32470	100	100						32540	0.01555	0.02543
32540	100	100						32560	0.01125	0.0315
32560	100	100						32580	0.01052	0.03489
32580	100	100						32670	0.01283	0.07668
32670	100	96.875						32720	0.0124	0.01719
32720	100	100						32730	0.0172	0.02328
32730	100	100						32790	0.01043	0.02966
32790	100	100						32810	0.01224	0.03924
32810	100	100						32830	0.00833	0.02732
32830	100	100						32850	0.01612	0.04134
32850	100	100						32890	0.00929	0.02948
32890	100	100						32920	0.01851	0.04662
32920	100	100						32960	0.01425	0.03842
32960	100	100						33050	0.01188	0.04852
33050	100	100						33060	0.01234	0.02409
33060	100	100						33070	0.0099	0.06188
33070	100	100						33130	0.01157	0.02166
33130	100	100						33210	0.01359	0.0256
33210	100	100						33250	0.0108	0.06501
33250	100	100						33270	0.01214	0.02709
33270	100	100						33280	0.01323	0.0519
33280	100	100						33290	0.0106	0.02769
33290	100	100						33330	0.01145	0.03633
33330	100	100						33380	0.01245	0.06317
33380	100	100						33450	0.01055	0.02147
33450	100	100						33530	0.01723	0.03831
33530	100	100						33570	0.01402	0.06025
33570	100	100						33610	0.01415	0.03207
33610	100	100						33630	0.01513	0.03487
33630	100	100						33690	0.01161	0.03845
33690	100	100						33720	0.00624	0.02941
33720	100	100						33740	0.008	0.03466
33740	100	100						33760	0.00814	0.04719
33760	100	100						33780	0.01132	0.0409
33780	100	100						33810	0.01398	0.03559
33810	100	100						33830	0.01007	0.04487
33830	100	100						33860	0.01855	0.04382
33860	100	100						33900	0.00914	0.03677
33900	100	100						33920	0.01487	0.10374
33920	100	96.875						33980	0.01181	0.0755
33980	100	100						34030	0.012	0.05564
34030	100	100						34040	0.01079	0.02578
34040	100	100						34080	0.01054	0.03358
34080	100	100						34150	0.01399	0.03081
34150	100	100						34260	0.00763	0.05028
34260	100	100						34290	0.01344	0.03524
34290	100	100						34300	0.00839	0.04283
34300	100	100						34330	0.00977	0.02257
34330	100	100						34380	0.01746	0.03533
34380	100	100						34440	0.01659	0.04931
34440	100	100						34450	0.00904	0.12672
34450	100	96.875						34490	0.00734	0.04489
34490	100	100						34510	0.01141	0.03872
34510	100	100						34570	0.00965	0.02043
34570	100	100						34580	0.01066	0.03415
34580	100	100						34600	0.01465	0.02628
34600	100	100						34640	0.00653	0.03531
34640	100	100						34710	0.01381	0.03982
34710	100	100						34770	0.01009	0.04997
34770	100	100						34800	0.01135	0.02043
34800	100	100						34860	0.00625	0.02476
34860	100	100						34940	0.0124	0.03959
34940	100	100						34970	0.01151	0.03366
34970	100	100						34990	0.00739	0.03285
34990	100	100						35000	0.00879	0.03712
35000	100	100						35050	0.01199	0.03808
35050	100	100						35060	0.00907	0.02871
35060	100	100						35090	0.01301	0.02105
35090	100	100						35110	0.0118	0.0244
35110	100	100						35120	0.01345	0.03677
35120	100	100						35140	0.00905	0.03907
35140	100	100						35190	0.01475	0.02645
35190	100	100						35290	0.01259	0.04236
35290	100	100						35350	0.01039	0.02109
35350	100	100						35370	0.0087	0.02118
35370	100	100						35380	0.00701	0.02873
35380	100	100						35420	0.00881	0.05356
35420	100	100						35430	0.00846	0.03505
35430	100	100						35470	0.01401	0.02325
35470	100	100						35490	0.01211	0.02867
35490	100	100						35550	0.01407	0.04434
35550	100	100						35560	0.01254	0.04707
35560	100	100						35590	0.01079	0.04546
35590	100	100						35630	0.00781	0.04213
35630	100	100						35750	0.00977	0.02673
35750	100	100						35800	0.00988	0.02712
35800	100	100						35810	0.01358	0.02812
35810	100	100						35830	0.01196	0.0436
35830	100	100						35920	0.01146	0.03666
35920	100	100						35930	0.00863	0.03703
35930	100	100						35990	0.01185	0.03224
35990	100	100						36000	0.01212	0.06135
36000	100	100						36020	0.01025	0.03088
36020	100	100						36140	0.01645	0.03229
36140	100	100						36180	0.00818	0.04183
36180	100	100						36200	0.01276	0.04492
36200	100	100						36220	0.0101	0.05863
36220	100	100						36250	0.01149	0.04002
36250	100	100						36280	0.01632	0.03608
36280	100	100						36370	0.00792	0.03712
36370	100	100						36430	0.01076	0.02887
36430	100	100						36450	0.01426	0.03017
36450	100	100						36560	0.01129	0.0219
36560	100	100						36570	0.0106	0.02438
36570	100	100						36630	0.01852	0.05645
36630	100	100						36700	0.01313	0.03162
36700	100	100						36940	0.00837	0.01938
36940	100	100						36950	0.00811	0.02795
36950	100	100						36970	0.01133	0.0266
36970	100	100						37000	0.01532	0.04635
37000	100	100						37020	0.01553	0.02026
37020	100	100						37230	0.00934	0.00984
37230	100	100						37260	0.0123	0.03173
37260	100	100						37300	0.01353	0.02766
37300	100	100						37310	0.01158	0.02107
37310	100	100						37320	0.01008	0.02724
37320	100	100						37340	0.00929	0.03234
37340	100	100						37380	0.00554	0.02427
37380	100	100						37410	0.00759	0.02574
37410	100	100						37430	0.01125	0.02567
37430	100	100						37450	0.01127	0.03718
37450	100	100						37520	0.0119	0.03779
37520	100	100						37550	0.0125	0.0341
37550	100	100						37560	0.00926	0.01447
37560	100	100						37590	0.01206	0.04322
37590	100	100						37640	0.01477	0.03285
37640	100	100						37720	0.01027	0.01237
37720	100	100						37760	0.02387	0.01932
37760	100	100						37780	0.01125	0.04935
37780	100	100						37800	0.01217	0.03248
37800	100	100						37810	0.01	0.01323
37810	100	100						37870	0.0112	0.02513
37870	100	100						37910	0.01282	0.03341
37910	100	100						37930	0.0092	0.03012
37930	100	100						37950	0.01229	0.03456
37950	100	100						37980	0.00918	0.03174
37980	100	100						38070	0.01482	0.03858
38070	100	100						38090	0.0067	0.03568
38090	100	100						38100	0.01499	0.03424
38100	100	100						38140	0.01001	0.04278
38140	100	100						38190	0.0074	0.02862
38190	100	100						38210	0.01009	0.02777
38210	100	100						38310	0.00731	0.02635
38310	100	100						38330	0.00712	0.0229
38330	100	100						38350	0.01017	0.04269
38350	100	100						38480	0.01413	0.03978
38480	100	100						38520	0.01545	0.02678
38520	100	100						38540	0.01123	0.02417
38540	100	100						38640	0.00939	0.02981
38640	100	100						38690	0.01735	0.01798
38690	100	100						38760	0.01046	0.06092
38760	100	100						38790	0.00748	0.03847
38790	100	100						38810	0.00977	0.02731
38810	100	100						38870	0.01491	0.02952
38870	100	100						38940	0.0087	0.03087
38940	100	100						39010	0.01308	0.02161
39010	100	100						39020	0.01387	0.02783
39020	100	100						39030	0.00817	0.02662
39030	100	100						39050	0.01218	0.01615
39050	100	100						39080	0.01402	0.03604
39080	100	100						39100	0.01064	0.03693
39100	100	100						39160	0.00908	0.03376
39160	100	100						39200	0.01201	0.02877
39200	100	100						39210	0.00738	0.01477
39210	100	100						39270	0.0134	0.06444
39270	100	100						39280	0.01036	0.04275
39280	100	100						39290	0.01675	0.02433
39290	100	100						39340	0.01266	0.02534
39340	100	100						39350	0.01204	0.02494
39350	100	100						39390	0.0108	0.02415
39390	100	100						39500	0.01772	0.03744
39500	100	100						39560	0.00899	0.03025
39560	100	100						39600	0.01049	0.03849
39600	100	100						39620	0.01773	0.02397
39620	100	100						39650	0.0093	0.03797
39650	100	100						39670	0.01191	0.01895
39670	100	100						39730	0.01342	0.04309
39730	100	100						39760	0.01057	0.03602
39760	100	100						39800	0.01106	0.03585
39800	100	100						39840	0.0102	0.03809
39840	100	100						39860	0.01075	0.01804
39860	100	100						39890	0.01161	0.02511
39890	100	100						39910	0.00695	0.02637
39910	100	100						39950	0.01312	0.02367
39950	100	100						39970	0.01006	0.05378
39970	100	100						39990	0.01041	0.039
39990	100	100

## Sheet: Impact of Different Learning Ra
the value of loss function						the value of loss function					recognition of training set				recognition of valiadation set				the value of loss function
	learning rate						learning rate					accuracy / %				accuracy / %				learning rate
steps	0.0001	0.001	0.01	0.1		steps	0.1	1	3			learning rate				learning rate			steps	0.001	0.01
0	2.3947	2.38116	2.25845	2.46856		0	2.46856	28.1992	22.7214		steps	0.001	0.01		steps	0.001	0.01		50	2.25305	1.60514
1	2.39845	2.37872	2.28945	4.01334		1	4.01334	36.3901	114.835		50	62.5	71.875		0	6.25	12.5		150	2.13453	1.03008
2	2.39512	2.3682	2.25181	4.70479		2	4.70479	48.3057	209.453		150	53.125	75		100	56.25	75		180	2.02697	1.11406
3	2.39799	2.38292	2.20467	5.70159		3	5.70159	74.6796	195.709		180	65.625	65.625		200	65.62	78.12		240	1.96715	0.89525
4	2.39498	2.37299	2.14608	3.03373		4	3.03373	84.5957	222.602		240	68.75	75		300	59.38	81.25		400	1.76881	0.63859
5	2.40368	2.3621	2.05134	8.12202		5	8.12202	109.384	186.815		400	78.125	87.5		400	68.75	65.62		420	1.64054	0.69128
6	2.39626	2.36419	2.16644	6.64556		6	6.64556	80.6468	308.155		420	62.5	87.5		500	84.38	75		440	1.80122	0.75303
7	2.39959	2.36807	2.16431	6.75102		7	6.75102	77.3444	214.545		440	46.875	90.625		600	56.25	84.38		450	1.65711	0.79192
8	2.39731	2.35908	2.13347	4.21641		8	4.21641	92.1505	211.637		450	65.625	87.5		700	68.75	87.5		470	1.74877	0.50557
9	2.39264	2.36688	2.04861	4.65049		9	4.65049	69.8038	213.764		470	68.75	90.625		800	71.88	84.38		530	1.55175	0.46759
10	2.39706	2.35284	2.10412	4.98111		10	4.98111	86.4276	253.027		530	65.625	93.75		900	71.88	87.5		540	1.46798	0.57149
11	2.39757	2.36373	2.04821	4.55004		11	4.55004	86.5305	299.673		540	84.375	90.625		1000	78.12	87.5		560	1.60995	0.61121
12	2.39585	2.33934	1.95605	4.80352		12	4.80352	83.5985	268.372		560	75	81.25		1100	65.62	84.38		650	1.40698	0.53909
13	2.39831	2.35104	2.02486	3.2311		13	3.2311	65.3742	228.679		650	75	87.5		1200	71.88	84.38		710	1.4959	0.48671
14	2.39389	2.36328	2.03438	4.66391		14	4.66391	42.9634	140.683		710	68.75	87.5		1300	71.88	84.38		720	1.42968	0.30093
15	2.39376	2.36732	1.95718	4.1844		15	4.1844	50.1999	143.33		720	68.75	96.875		1400	78.12	68.75		730	1.38645	0.40508
16	2.3979	2.35252	2.01299	2.78917		16	2.78917	41.9544	98.8115		730	81.25	90.625		1500	81.25	90.62		740	1.45768	0.62892
17	2.39656	2.33781	1.82638	2.22944		17	2.22944	54.3593	90.5851		740	75	81.25		1600	84.38	93.75		790	1.24011	0.38126
18	2.39985	2.34839	1.93389	1.11843		18	1.11843	54.8442	120.751		790	78.125	90.625		1700	78.12	93.75		870	1.36738	0.40446
19	2.39444	2.33081	1.9048	1.93433		19	1.93433	37.2818	160.57		870	81.25	87.5		1800	78.12	87.5		940	1.07682	0.36265
20	2.39165	2.34992	1.93877	2.04517		20	2.04517	35.545	198.958		940	84.375	93.75		1900	84.38	96.88		1020	1.142	0.48449
21	2.39443	2.35289	1.9326	1.77705		21	1.77705	24.0403	170.183		1020	78.125	90.625		2000	75	93.75		1050	1.27257	0.37548
22	2.39499	2.31878	1.84866	1.62107		22	1.62107	16.0034	98.6569		1050	71.875	84.375		2100	81.25	87.5		1060	1.07663	0.37247
23	2.38129	2.34661	1.89227	1.96399		23	1.96399	26.4637	57.1073		1060	81.25	96.875		2200	75	96.88		1130	1.18181	0.41922
24	2.39541	2.33425	1.75466	1.86352		24	1.86352	18.3956	124.817		1130	84.375	87.5		2300	90.62	100		1180	1.16985	0.36284
25	2.39091	2.33435	1.88649	1.86609		25	1.86609	13.0207	39.0865		1180	81.25	93.75		2400	71.88	87.5		1260	1.14241	0.29057
26	2.40284	2.31641	1.77445	1.34485		26	1.34485	22.9017	53.7868		1260	78.125	96.875		2500	78.12	96.88		1290	1.30053	0.51646
27	2.40084	2.31997	1.71242	0.69153		27	0.69153	8.69962	39.374		1290	75	87.5		2600	93.75	93.75		1300	1.21539	0.29598
28	2.38722	2.31757	1.82548	0.90105		28	0.90105	16.1705	46.1292		1300	65.625	93.75		2700	71.88	87.5		1390	1.1802	0.26387
29	2.38654	2.31041	1.70005	1.3382		29	1.3382	24.952	37.8701		1390	81.25	96.875		2800	90.62	93.75		1410	1.14669	0.39969
30	2.39393	2.32658	1.78775	0.91096		30	0.91096	15.4423	24.0852		1410	75	90.625		2900	87.5	93.75		1420	1.04052	0.31981
31	2.39214	2.30462	1.66135	0.70519		31	0.70519	21.2352	27.8608		1420	84.375	93.75		3000	87.5	87.5		1500	0.93878	0.56061
32	2.39114	2.30622	1.72342	1.04101		32	1.04101	24.225	22.2197		1500	87.5	84.375		3100	93.75	96.88		1550	1.05484	0.45283
33	2.39084	2.33375	1.71304	0.61863		33	0.61863	14.7506	11.9699		1550	81.25	87.5		3200	84.38	96.88		1580	1.01499	0.36433
34	2.39316	2.28274	1.69345	0.72306		34	0.72306	7.5422	36.4475		1580	87.5	90.625		3300	81.25	84.38		1670	1.02369	0.34813
35	2.39173	2.28712	1.71933	0.55936		35	0.55936	6.45608	18.5219		1670	81.25	90.625		3400	81.25	93.75		1680	1.08865	0.39719
36	2.38581	2.29241	1.8232	0.48857		36	0.48857	9.39193	24.0128		1680	71.875	90.625		3500	81.25	84.38		1770	0.8965	0.3935
37	2.39198	2.32216	1.72739	0.66656		37	0.66656	10.505	13.8885		1770	81.25	90.625		3600	81.25	87.5		1780	1.106	0.38594
38	2.38835	2.29409	1.73639	0.76506		38	0.76506	6.9844	18.2697		1780	65.625	93.75		3700	75	100		1830	1.08141	0.2726
39	2.39238	2.28591	1.72256	0.85525		39	0.85525	0.97948	22.7989		1830	81.25	96.875		3800	84.38	93.75		1850	0.82443	0.3835
40	2.38534	2.29779	1.58676	0.90669		40	0.90669	5.39836	8.71887		1850	90.625	93.75		3900	71.88	87.5		1860	1.01192	0.32119
41	2.38478	2.30338	1.60851	0.57873		41	0.57873	11.8438	8.1773		1860	84.375	90.625		4000	84.38	90.62		1900	1.02913	0.37672
42	2.38213	2.29365	1.65806	0.59739		42	0.59739	2.15396	24.4871		1900	78.125	90.625		4100	81.25	96.88		1980	1.02791	0.28367
43	2.38701	2.29856	1.60935	1.60161		43	1.60161	3.8012	14.1557		1980	75	96.875		4200	96.88	96.88		2060	1.19267	0.2487
44	2.39078	2.28495	1.62898	1.3528		44	1.3528	4.68641	24.8404		2060	62.5	96.875		4300	87.5	100		2070	0.90171	0.38146
45	2.38716	2.28643	1.53919	0.49133		45	0.49133	8.83092	5.52196		2070	78.125	87.5		4400	81.25	87.5		2080	0.84986	0.27759
46	2.3904	2.26093	1.67007	0.8236		46	0.8236	4.74088	11.1869		2080	78.125	93.75		4500	84.38	87.5		2120	0.84127	0.21162
47	2.38625	2.28465	1.50809	1.63916		47	1.63916	5.6891	19.3932		2120	78.125	100		4600	90.62	90.62		2230	0.9511	0.28781
48	2.39274	2.30711	1.68415	1.52499		48	1.52499	5.43878	12.9745		2230	78.125	96.875		4700	78.12	84.38		2290	1.11379	0.31578
49	2.39113	2.27659	1.49853	0.73063		49	0.73063	1.73219	45.6258		2290	75	87.5		4800	75	93.75		2340	0.93897	0.20445
50	2.38847	2.26456	1.59223	0.75714		50	0.75714	9.19463	10.9941		2340	81.25	100		4900	78.12	93.75		2370	0.91728	0.16487
51	2.38178	2.28696	1.60966	1.05677		51	1.05677	8.0519	7.08862		2370	84.375	96.875		5000	81.25	93.75		2490	1.09488	0.1225
52	2.38837	2.29386	1.58466	0.66884		52	0.66884	6.03995	17.5332		2490	71.875	100		5100	87.5	96.88		2550	0.82237	0.24839
53	2.38987	2.26858	1.42466	0.5721		53	0.5721	7.79685	3.89425		2550	78.125	100		5200	75	96.88		2600	0.83679	0.34506
54	2.38983	2.24464	1.38426	0.58531		54	0.58531	14.342	3.93506		2600	84.375	93.75		5300	87.5	96.88		2630	0.69093	0.26001
55	2.38818	2.23158	1.35578	0.56148		55	0.56148	0.11832	10.7772		2630	78.125	100		5400	90.62	87.5		2670	0.75046	0.17252
56	2.38952	2.28571	1.48594	0.76845		56	0.76845	3.62333	13.9045		2670	84.375	100		5500	75	93.75		2710	0.7141	0.19312
57	2.38602	2.26259	1.54881	1.37004		57	1.37004	5.18564	26.5285		2710	84.375	96.875		5600	87.5	90.62		2730	0.79008	0.29311
58	2.38295	2.23014	1.4717	1.37773		58	1.37773	1.10764	16.5687		2730	87.5	93.75		5700	78.12	87.5		2920	0.84898	0.21817
59	2.39293	2.22594	1.45551	0.73397		59	0.73397	2.79321	10.4116		2920	78.125	93.75		5800	93.75	87.5		2970	0.69021	0.16033
60	2.38073	2.18959	1.65043	0.66515		60	0.66515	0.0343	14.6036		2970	78.125	100		5900	81.25	96.88		2980	0.72898	0.37834
61	2.38366	2.25271	1.4919	0.29792		61	0.29792	1.88047	9.69078		2980	84.375	93.75		6000	78.12	90.62		3030	0.6927	0.31667
62	2.38585	2.29012	1.48796	0.66282		62	0.66282	5.16065	9.12477		3030	90.625	93.75		6100	68.75	93.75		3070	0.83218	0.18304
63	2.38824	2.28344	1.30208	0.61461		63	0.61461	8.87307	1.17935		3070	81.25	100		6200	75	93.75		3080	0.80525	0.26974
64	2.38887	2.23877	1.47317	0.21809		64	0.21809	5.75849	5.37644		3080	81.25	96.875		6300	87.5	93.75		3100	0.75814	0.1956
65	2.37982	2.26091	1.26269	0.50356		65	0.50356	5.98355	2.95613		3100	78.125	96.875		6400	81.25	100		3180	1.01326	0.12808
66	2.38674	2.25643	1.26462	0.751		66	0.751	1.44035	16.3731		3180	81.25	100		6500	78.12	90.62		3190	0.68932	0.2879
67	2.37979	2.21655	1.27823	0.55134		67	0.55134	3.72251	29.6762		3190	87.5	90.625		6600	78.12	100		3250	0.81175	0.25922
68	2.38054	2.2549	1.45436	0.63967		68	0.63967	8.0614	43.3743		3250	78.125	90.625		6700	84.38	93.75		3260	0.8091	0.20264
69	2.37875	2.22815	1.31765	0.43389		69	0.43389	5.06238	39.9192		3260	81.25	96.875		6800	84.38	100		3270	0.696	0.25756
70	2.38541	2.22658	1.42064	0.31274		70	0.31274	7.88555	43.2842		3270	90.625	96.875		6900	90.62	93.75		3300	0.66075	0.31133
71	2.38087	2.22786	1.38157	0.49628		71	0.49628	9.99838	55.6456		3300	81.25	96.875		7000	93.75	100		3390	0.84932	0.22126
72	2.38477	2.27185	1.27415	0.95111		72	0.95111	13.2701	33.9963		3390	78.125	93.75		7100	78.12	93.75		3470	0.88947	0.25543
73	2.38266	2.23005	1.34988	1.43637		73	1.43637	13.5669	25.9049		3470	71.875	93.75		7200	78.12	93.75		3630	0.70269	0.20913
74	2.38139	2.21953	1.3775	0.75248		74	0.75248	31.6141	29.9275		3630	81.25	96.875		7300	84.38	93.75		3670	0.73356	0.27982
75	2.38179	2.20437	1.41375	0.61785		75	0.61785	14.3735	19.6097		3670	81.25	90.625		7400	78.12	96.88		3730	0.75853	0.24216
76	2.38554	2.1915	1.34986	0.46646		76	0.46646	24.7443	21.7309		3730	84.375	93.75		7500	93.75	100		3770	0.83465	0.18611
77	2.38148	2.17014	1.30631	0.67364		77	0.67364	18.9899	3.86419		3770	71.875	96.875		7600	81.25	100		3790	0.60482	0.23354
78	2.38275	2.21492	1.34513	0.35109		78	0.35109	8.94016	14.1456		3790	93.75	96.875		7700	96.88	100		3910	0.70129	0.1669
79	2.37535	2.19814	1.09885	0.50861		79	0.50861	5.01971	13.8516		3910	78.125	100		7800	87.5	100		3920	0.62115	0.29392
80	2.38365	2.26659	1.40551	0.4302		80	0.4302	1.30353	17.6052		3920	93.75	93.75		7900	87.5	93.75		4080	0.54573	0.27461
81	2.38015	2.23913	1.22497	0.49029		81	0.49029	3.5938	68.1023		4080	90.625	93.75		8000	84.38	96.88		4210	0.74231	0.21582
82	2.37716	2.19663	1.31802	0.66016		82	0.66016	25.8384	4.36834		4210	78.125	96.875		8100	81.25	93.75		4220	0.40163	0.23734
83	2.38181	2.18983	1.22251	0.5095		83	0.5095	6.40176	11.9634		4220	96.875	93.75		8200	78.12	93.75		4240	0.79117	0.20625
84	2.37515	2.21589	1.41274	0.9705		84	0.9705	7.52042	10.2706		4240	78.125	96.875		8300	87.5	87.5		4300	0.72249	0.10989
85	2.38274	2.21045	1.41023	0.92753		85	0.92753	5.20039	9.66404		4300	81.25	100		8400	96.88	87.5		4390	0.72289	0.29206
86	2.37991	2.20737	1.44239	0.7691		86	0.7691	3.372	0.11382		4390	87.5	93.75		8500	78.12	93.75		4410	0.64208	0.15714
87	2.37662	2.20366	1.34032	0.27692		87	0.27692	2.34269	18.9891		4410	87.5	100		8600	90.62	93.75		4420	0.78553	0.23559
88	2.38501	2.14774	1.32187	0.42247		88	0.42247	1.35042	28.7857		4420	71.875	100		8700	84.38	100		4450	0.57207	0.16519
89	2.37775	2.19566	1.16213	0.64131		89	0.64131	4.10959	15.8418		4450	87.5	96.875		8800	87.5	96.88		4510	0.69141	0.1683
90	2.37917	2.21356	1.32709	0.27045		90	0.27045	1.21675	28.9586		4510	78.125	96.875		8900	90.62	87.5		4600	0.76142	0.1566
91	2.38516	2.18808	1.2438	0.41388		91	0.41388	1.86973	28.6617		4600	87.5	96.875		9000	90.62	96.88		4630	0.5104	0.14177
92	2.36925	2.17716	1.29445	0.94344		92	0.94344	2.33723	2.367		4630	96.875	100		9100	96.88	90.62		4640	0.69943	0.15466
93	2.37319	2.1728	1.24002	0.40079		93	0.40079	14.2609	10.0581		4640	87.5	100		9200	81.25	96.88		4730	0.41726	0.22577
94	2.38273	2.15198	1.19338	0.45061		94	0.45061	12.7178	3.79673		4730	90.625	96.875		9300	84.38	93.75		4740	0.77393	0.12412
95	2.37769	2.21353	1.26647	0.55056		95	0.55056	18.7201	4.24669		4740	75	100		9400	87.5	90.62		4890	0.68657	0.20624
96	2.3821	2.19401	1.35951	0.22503		96	0.22503	2.42946	5.84616		4890	87.5	96.875		9500	84.38	100		4910	0.52675	0.19197
97	2.37992	2.21008	1.21747	0.37179		97	0.37179	5.48226	9.54015		4910	87.5	96.875		9600	87.5	96.88		4930	0.64408	0.24813
98	2.379	2.18859	1.11463	0.19693		98	0.19693	3.14219	2.0558		4930	84.375	93.75		9700	87.5	93.75		5070	0.81858	0.09378
99	2.3756	2.16871	1.29112	0.50664		99	0.50664	10.2463	7.4167		5070	78.125	100		9800	90.62	93.75		5120	0.58147	0.2228
100	2.38103	2.19095	1.2642	0.33026		100	0.33026	4.08716	24.6239		5120	84.375	93.75		9900	93.75	100		5140	0.76207	0.1388
101	2.37547	2.15364	1.19447	0.40326		101	0.40326	13.7997	14.1476		5140	78.125	100		10000	87.5	93.75		5170	0.71149	0.21745
102	2.37876	2.17635	1.10464	0.36047		102	0.36047	5.81828	32.1855		5170	81.25	90.625		10100	93.75	93.75		5250	0.6269	0.12619
103	2.37964	2.16308	1.24928	0.3681		103	0.3681	4.50525	14.8107		5250	87.5	100		10200	90.62	90.62		5310	0.61836	0.15148
104	2.37168	2.19528	1.08485	0.37484		104	0.37484	0.74436	20.3887		5310	81.25	93.75		10300	90.62	100		5330	0.64689	0.09859
105	2.37142	2.16727	1.16478	0.36776		105	0.36776	2.01914	27.31		5330	90.625	100		10400	78.12	96.88		5360	0.75241	0.29432
106	2.37881	2.17472	1.20549	0.30879		106	0.30879	1.87827	11.8436		5360	90.625	90.625		10500	81.25	96.88		5420	0.61372	0.23622
107	2.38216	2.13538	1.25308	0.22992		107	0.22992	3.39863	26.6168		5420	90.625	93.75		10600	90.62	93.75		5470	0.63044	0.21447
108	2.37226	2.16601	1.13547	0.40034		108	0.40034	0.50781	7.89001		5470	81.25	96.875		10700	90.62	96.88		5570	0.55118	0.16578
109	2.37209	2.17716	1.11576	0.24487		109	0.24487	2.88059	4.21854		5570	87.5	100		10800	84.38	100		5590	0.44959	0.17716
110	2.37656	2.1368	1.16866	0.27548		110	0.27548	1.36101	8.67233		5590	93.75	93.75		10900	90.62	96.88		5630	0.75312	0.15513
111	2.37349	2.14751	1.25	0.2697		111	0.2697	0.01266	2.84122		5630	78.125	93.75		11000	84.38	96.88		5690	0.45782	0.20906
112	2.37564	2.14556	1.13047	0.22195		112	0.22195	2.08629	12.3956		5690	93.75	100		11100	87.5	96.88		5730	0.72615	0.11337
113	2.36826	2.21713	1.16571	0.39831		113	0.39831	0.86356	19.8396		5730	78.125	96.875		11200	75	90.62		5740	0.63765	0.1202
114	2.36652	2.19381	1.26921	0.22114		114	0.22114	1.59246	10.9132		5740	84.375	100		11300	90.62	93.75		5790	0.57889	0.14679
115	2.36794	2.13384	1.10568	0.26743		115	0.26743	5.47893	6.57509		5790	90.625	96.875		11400	84.38	100		5810	0.57216	0.11539
116	2.37454	2.14382	1.23406	0.74785		116	0.74785	5.61604	4.12117		5810	93.75	100		11500	90.62	96.88		5820	0.5814	0.29924
117	2.37494	2.10687	1.21618	0.4226		117	0.4226	2.95962	5.75721		5820	87.5	100		11600	84.38	93.75		5840	0.549	0.12182
118	2.36256	2.17856	1.26718	0.18901		118	0.18901	1.09514	5.51053		5840	81.25	100		11700	81.25	96.88		5860	0.50989	0.16878
119	2.37703	2.15088	1.1426	0.54826		119	0.54826	1.31953	24.0839		5860	90.625	100		11800	93.75	100		5870	0.4497	0.18265
120	2.37749	2.11236	1.0442	0.34653		120	0.34653	0.0235	21.8794		5870	87.5	96.875		11900	90.62	96.88		5920	0.51367	0.21494
121	2.37187	2.1312	1.13017	0.39049		121	0.39049	0.04507	12.0522		5920	90.625	100		12000	90.62	100		5930	0.69862	0.23769
122	2.36077	2.13763	1.08117	0.31729		122	0.31729	0.93866	5.01187		5930	84.375	93.75		12100	93.75	96.88		6020	0.58125	0.07672
123	2.3683	2.10775	1.20777	0.44346		123	0.44346	0.69087	6.72294		6020	87.5	100		12200	90.62	96.88		6080	0.41024	0.19161
124	2.36705	2.10885	0.97513	0.39097		124	0.39097	5.5265	13.0378		6080	90.625	96.875		12300	84.38	96.88		6100	0.62321	0.14233
125	2.37692	2.10929	1.00542	0.20295		125	0.20295	2.14037	14.1764		6100	84.375	100		12400	93.75	96.88		6150	0.61201	0.15395
126	2.37006	2.13956	1.19208	0.2748		126	0.2748	0.19161	7.51566		6150	68.75	96.875		12500	78.12	100		6200	0.56899	0.20892
127	2.3688	2.14023	1.06203	0.27269		127	0.27269	1.41956	13.0941		6200	84.375	93.75		12600	78.12	93.75		6220	0.71475	0.20465
128	2.36843	2.08641	0.80493	0.27681		128	0.27681	3.80085	15.6478		6220	81.25	96.875		12700	81.25	100		6340	0.648	0.15809
129	2.36744	2.15681	1.01472	0.24508		129	0.24508	2.89506	1.50428		6340	84.375	96.875		12800	93.75	100		6410	0.59749	0.14863
130	2.37153	2.13806	1.03061	0.5675		130	0.5675	5.09985	5.51e-05		6410	87.5	96.875		12900	90.62	90.62		6420	0.8553	0.17117
131	2.35728	2.11887	1.09664	0.17388		131	0.17388	0.74324	2.1901		6420	81.25	100		13000	90.62	96.88		6440	0.6805	0.18913
132	2.35541	2.15266	1.12768	0.2341		132	0.2341	3.22082	5.80531		6440	87.5	96.875		13100	90.62	90.62		6450	0.42733	0.17005
133	2.36921	2.12689	0.84214	0.29105		133	0.29105	5.08733	14.5813		6450	84.375	96.875		13200	93.75	96.88		6460	0.55831	0.11806
134	2.36834	2.07032	1.11048	0.23224		134	0.23224	2.25591	8.08539		6460	90.625	100		13300	87.5	93.75		6470	0.49444	0.12207
135	2.36605	2.13198	0.96726	0.33659		135	0.33659	0.57065	1.04834		6470	87.5	100		13400	90.62	100		6490	0.48215	0.10418
136	2.37715	2.085	1.03529	0.53332		136	0.53332	5.93842	1.22651		6490	93.75	100		13500	87.5	93.75		6520	0.54458	0.26178
137	2.36328	2.09516	0.89159	0.34969		137	0.34969	1.39131	2.62357		6520	87.5	93.75		13600	90.62	100		6560	0.50778	0.15038
138	2.36467	2.08293	1.10371	0.35536		138	0.35536	6.53139	1.12e-08		6560	87.5	100		13700	87.5	93.75		6610	0.68892	0.12025
139	2.36353	2.11543	1.25837	0.40175		139	0.40175	4.32265	5.76438		6610	81.25	100		13800	90.62	100		6640	0.50048	0.19498
140	2.36551	2.08004	1.0047	0.31499		140	0.31499	6.79099	7.04763		6640	90.625	96.875		13900	93.75	93.75		6680	0.69154	0.09146
141	2.37469	2.0741	1.10358	0.19858		141	0.19858	2.49167	14.3804		6680	75	100		14000	84.38	93.75		6710	0.54002	0.12915
142	2.36995	2.10903	1.16049	0.29836		142	0.29836	1.09136	12.4753		6710	90.625	100		14100	87.5	93.75		6720	0.52333	0.12096
143	2.37433	2.06532	1.07062	0.60471		143	0.60471	2.55066	11.3751		6720	84.375	100		14200	90.62	100		6740	0.55541	0.15794
144	2.3515	2.08588	1.10711	0.35323		144	0.35323	1.22042	3.36937		6740	87.5	96.875		14300	90.62	100		6750	0.57195	0.28762
145	2.36623	2.06665	1.02504	0.26511		145	0.26511	0.80952	13.4859		6750	84.375	93.75		14400	87.5	93.75		6780	0.67376	0.08072
146	2.36119	2.08621	1.02914	0.53316		146	0.53316	1.55453	6.34137		6780	84.375	100		14500	93.75	100		6790	0.54099	0.16538
147	2.36686	2.12064	1.10178	0.47894		147	0.47894	1.75152	9.02227		6790	81.25	96.875		14600	81.25	100		6820	0.47081	0.11508
148	2.36482	2.03429	0.96974	0.29115		148	0.29115	1.75646	28.7048		6820	90.625	100		14700	84.38	93.75		6830	0.59476	0.11509
149	2.36657	2.0768	0.9455	0.07772		149	0.07772	0.85104	8.77563		6830	81.25	100		14800	96.88	93.75		6880	0.58778	0.13222
150	2.36673	2.12123	1.05291	0.22873		150	0.22873	1.33291	6.34053		6880	87.5	100		14900	84.38	100		6890	0.63771	0.12472
151	2.357	2.03853	0.83798	0.37433		151	0.37433	1.94438	18.0003		6890	81.25	96.875		15000	90.62	100		6960	0.79433	0.11531
152	2.36426	1.99152	1.03194	0.18375		152	0.18375	2.40738	19.7832		6960	71.875	100		15100	87.5	96.88		6990	0.54959	0.20751
153	2.37353	2.07016	0.98837	0.75193		153	0.75193	2.9882	16.6015		6990	87.5	96.875		15200	87.5	96.88		7030	0.41475	0.18884
154	2.36246	2.12014	0.99578	0.75173		154	0.75173	0.82513	11.7581		7030	87.5	93.75		15300	78.12	100		7060	0.58591	0.20241
155	2.37343	2.01669	1.03708	0.35095		155	0.35095	1.81928	55.7712		7060	87.5	90.625		15400	96.88	96.88		7080	0.42865	0.24451
156	2.35953	2.06607	1.0311	0.22046		156	0.22046	0.67565	16.2552		7080	90.625	96.875		15500	93.75	96.88		7100	0.64042	0.14219
157	2.37007	2.07839	0.97305	0.2042		157	0.2042	1.36092	7.27605		7100	87.5	100		15600	78.12	93.75		7140	0.48853	0.12412
158	2.3534	2.05176	1.27433	0.22391		158	0.22391	1.58894	2.07418		7140	90.625	100		15700	90.62	96.88		7180	0.55025	0.1875
159	2.35717	2.04516	0.99418	0.12799		159	0.12799	6.45337	12.3276		7180	93.75	100		15800	71.88	90.62		7210	0.45505	0.12195
160	2.36016	2.11823	0.92141	0.28135		160	0.28135	1.84525	0.40727		7210	87.5	100		15900	90.62	90.62		7220	0.65168	0.13791
161	2.36086	2.0792	0.95952	0.28964		161	0.28964	0.0626	7.27196		7220	81.25	100		16000	90.62	96.88		7230	0.50862	0.09015
162	2.3652	2.07004	0.8974	0.26164		162	0.26164	2.69676	4.26175		7230	84.375	100		16100	96.88	96.88		7300	0.46952	0.1175
163	2.36434	2.06571	1.02509	0.16428		163	0.16428	2.22719	0.9251		7300	93.75	100		16200	93.75	96.88		7360	0.50322	0.17791
164	2.37594	2.01272	1.10863	0.40564		164	0.40564	1.48385	12.3861		7360	93.75	96.875		16300	84.38	100		7380	0.50438	0.1411
165	2.36545	2.14414	1.09883	0.64515		165	0.64515	0.88357	4.94055		7380	84.375	100		16400	100	100		7390	0.43044	0.20021
166	2.36845	2.13044	1.05281	0.33497		166	0.33497	1.37222	4.16902		7390	90.625	93.75		16500	93.75	93.75		7430	0.53474	0.10517
167	2.36906	2.08862	0.92418	0.21057		167	0.21057	1.8794	3.99136		7430	87.5	100		16600	93.75	96.88		7470	0.59428	0.23416
168	2.37463	2.01852	0.95393	0.37675		168	0.37675	0.5441	0.67922		7470	84.375	96.875		16700	100	100		7500	0.48229	0.17628
169	2.36221	2.10125	1.03211	0.19549		169	0.19549	0.63589	3.25947		7500	87.5	96.875		16800	90.62	96.88		7510	0.44126	0.12683
170	2.35164	2.12888	0.8426	0.12214		170	0.12214	1.21038	2.00887		7510	90.625	100		16900	90.62	96.88		7520	0.56553	0.21475
171	2.35507	2.07897	1.03694	0.20793		171	0.20793	2.25397	4.55967		7520	78.125	90.625		17000	87.5	96.88		7540	0.4391	0.17185
172	2.36291	1.9912	1.06461	0.34785		172	0.34785	3.42887	0.50402		7540	93.75	96.875		17100	87.5	93.75		7560	0.35817	0.10787
173	2.36174	2.09921	1.01797	0.20629		173	0.20629	2.73032	10.2254		7560	93.75	100		17200	90.62	96.88		7650	0.42858	0.06785
174	2.35877	2.05465	0.94549	0.11418		174	0.11418	1.14633	16.7474		7650	96.875	100		17300	87.5	90.62		7660	0.72666	0.08292
175	2.35237	2.01435	1.03747	0.39293		175	0.39293	0.00536	5.26799		7660	81.25	100		17400	87.5	96.88		7690	0.44707	0.10224
176	2.36857	2.0172	0.96064	0.16067		176	0.16067	0.45955	4.28063		7690	100	100		17500	90.62	96.88		7700	0.58555	0.15596
177	2.36773	2.05818	1.01228	0.19758		177	0.19758	0.73311	1.03905		7700	84.375	96.875		17600	93.75	93.75		7710	0.57578	0.13509
178	2.36503	2.07144	1.11687	0.1791		178	0.1791	1.03893	0.01714		7710	84.375	100		17700	93.75	93.75		7730	0.65067	0.11567
179	2.35829	1.97427	0.8996	0.13963		179	0.13963	0.00163	7.79757		7730	78.125	100		17800	96.88	90.62		7740	0.54263	0.14327
180	2.36569	2.01264	0.94512	0.09322		180	0.09322	0.31648	4.65313		7740	84.375	100		17900	93.75	93.75		7800	0.68439	0.14037
181	2.35976	1.99456	0.92942	0.29115		181	0.29115	1.36133	0.17014		7800	78.125	96.875		18000	90.62	100		7840	0.4826	0.14307
182	2.35658	1.9516	0.86545	0.41852		182	0.41852	6.38949	7.86178		7840	90.625	100		18100	87.5	90.62		7850	0.41752	0.16354
183	2.36161	1.97478	0.94653	0.26222		183	0.26222	0.96239	1.94171		7850	93.75	96.875		18200	87.5	93.75		7870	0.61211	0.11804
184	2.36092	2.01177	0.88973	0.23397		184	0.23397	1.20011	6.43583		7870	84.375	100		18300	90.62	100		7890	0.47614	0.14016
185	2.36011	1.96589	1.02723	0.30823		185	0.30823	0.71366	2.73306		7890	90.625	96.875		18400	90.62	96.88		7920	0.35618	0.07882
186	2.35963	1.96305	1.06132	0.22928		186	0.22928	1.38762	0.97448		7920	96.875	100		18500	84.38	100		7930	0.6016	0.13123
187	2.35305	1.99007	0.95501	0.38983		187	0.38983	0.49476	5.13806		7930	84.375	96.875		18600	90.62	93.75		7940	0.71537	0.13199
188	2.35615	2.05392	1.05434	0.2463		188	0.2463	1.28e-05	7.40523		7940	81.25	100		18700	78.12	93.75		7950	0.71093	0.12919
189	2.36165	2.0854	0.93892	0.19649		189	0.19649	0.91846	2.04631		7950	87.5	100		18800	96.88	100		7980	0.70132	0.07194
190	2.36261	2.04268	0.92779	0.09583		190	0.09583	1.18218	1.0237		7980	78.125	100		18900	87.5	100		8020	0.55802	0.08972
191	2.35047	1.96192	1.04243	0.27579		191	0.27579	1.16197	0.13836		8020	78.125	100		19000	90.62	96.88		8070	0.38983	0.11895
192	2.34699	2.03419	0.85365	0.34862		192	0.34862	0.000237031	9.02001		8070	96.875	96.875		19100	96.88	100		8080	0.61555	0.14494
193	2.36291	1.98873	0.81189	0.3143		193	0.3143	1.2122	5.86963		8080	81.25	100		19200	100	96.88		8090	0.41263	0.13317
194	2.34795	1.9987	0.7841	0.17794		194	0.17794	1.86503	7.80471		8090	100	100		19300	81.25	93.75		8150	0.57154	0.09518
195	2.34503	2.02022	0.82511	0.21851		195	0.21851	1.0567	1.83176		8150	84.375	100		19400	93.75	93.75		8210	0.52482	0.11041
196	2.33112	2.00592	0.88106	0.21433		196	0.21433	0.41821	14.4563		8210	90.625	96.875		19500	87.5	100		8250	0.60342	0.10355
197	2.36988	2.02211	0.98465	0.14284		197	0.14284	5.80941	6.8561		8250	87.5	100		19600	93.75	93.75		8280	0.38163	0.05517
198	2.35311	2.06809	0.85498	0.14134		198	0.14134	5.79878	3.62635		8280	93.75	100		19700	87.5	93.75		8320	0.44142	0.1315
199	2.35545	2.01709	0.86567	0.17983		199	0.17983	1.70484	7.26833		8320	96.875	96.875		19800	87.5	100		8360	0.43075	0.09578
											8360	96.875	100		19900	90.62	100		8380	0.54854	0.09479
											8380	87.5	100		20000	93.75	100		8430	0.59053	0.09245
											8430	84.375	100		20100	90.62	96.88		8460	0.63257	0.10494
											8460	78.125	100		20200	87.5	93.75		8670	0.55607	0.13497
											8670	87.5	100		20300	87.5	96.88		8690	0.40147	0.12016
											8690	93.75	100		20400	90.62	100		8700	0.34732	0.10781
											8700	96.875	100		20500	87.5	93.75		8740	0.54747	0.113
											8740	84.375	100		20600	93.75	100		8760	0.52158	0.0959
											8760	84.375	100		20700	90.62	96.88		8800	0.67386	0.1041
											8800	75	100		20800	87.5	100		8820	0.42638	0.13512
											8820	93.75	100		20900	87.5	96.88		8900	0.48415	0.08731
											8900	90.625	100		21000	93.75	100		8960	0.41541	0.05714
											8960	93.75	100		21100	96.88	90.62		9000	0.4776	0.17707
											9000	93.75	96.875		21200	75	96.88		9070	0.6057	0.07135
											9070	75	100		21300	93.75	96.88		9080	0.34758	0.05391
											9080	96.875	100		21400	93.75	96.88		9090	0.41397	0.077
											9090	90.625	100		21500	90.62	100		9100	0.6199	0.08835
											9100	84.375	96.875		21600	96.88	96.88		9150	0.51575	0.12195
											9150	84.375	100		21700	81.25	90.62		9170	0.48868	0.1113
											9170	87.5	100		21800	93.75	81.25		9200	0.42769	0.13529
											9200	93.75	96.875		21900	100	96.88		9210	0.50874	0.14091
											9210	84.375	96.875		22000	87.5	96.88		9230	0.73871	0.18904
											9230	78.125	93.75		22100	84.38	96.88		9310	0.44765	0.05441
											9310	90.625	100		22200	93.75	96.88		9320	0.48962	0.07799
											9320	84.375	100		22300	96.88	90.62		9350	0.37175	0.08545
											9350	93.75	100		22400	87.5	100		9420	0.47875	0.10019
											9420	84.375	96.875		22500	93.75	96.88		9450	0.46299	0.13307
											9450	93.75	100		22600	93.75	96.88		9540	0.37484	0.11607
											9540	90.625	96.875		22700	93.75	100		9560	0.35653	0.19407
											9560	96.875	96.875		22800	96.88	87.5		9570	0.47871	0.10658
											9570	93.75	100		22900	93.75	100		9580	0.42502	0.13707
											9580	90.625	100		23000	87.5	96.88		9610	0.4343	0.21584
											9610	87.5	93.75		23100	100	93.75		9620	0.60138	0.10635
											9620	84.375	100		23200	96.88	96.88		9660	0.6547	0.10568
											9660	81.25	100		23300	93.75	96.88		9710	0.47733	0.10411
											9710	84.375	100		23400	93.75	100		9720	0.65625	0.07964
											9720	71.875	100		23500	90.62	96.88		9760	0.48501	0.08284
											9760	93.75	100		23600	84.38	100		9770	0.48556	0.07787
											9770	87.5	100		23700	90.62	100		9780	0.46189	0.10343
											9780	87.5	100		23800	93.75	100		9790	0.47005	0.11831
											9790	84.375	100		23900	87.5	100		9830	0.59312	0.15839
											9830	87.5	100		24000	90.62	100		9840	0.36679	0.24776
											9840	90.625	96.875		24100	90.62	90.62		9870	0.4713	0.18112
											9870	81.25	96.875		24200	90.62	100		9880	0.54442	0.23167
											9880	90.625	93.75		24300	93.75	100		9960	0.39445	0.12354
											9960	93.75	96.875		24400	81.25	100		10000	0.37969	0.06729
											10000	90.625	100		24500	81.25	100		10020	0.53744	0.12056
											10020	90.625	100		24600	93.75	96.88		10040	0.50807	0.11389
											10040	84.375	96.875		24700	93.75	100		10050	0.34771	0.13959
											10050	96.875	96.875		24800	96.88	100		10120	0.55145	0.06651
											10120	81.25	100		24900	93.75	96.88		10130	0.39099	0.10595
											10130	90.625	100		25000	87.5	100		10140	0.50585	0.09016
											10140	90.625	100		25100	90.62	100		10170	0.45213	0.08756
											10170	96.875	100		25200	87.5	96.88		10250	0.41602	0.07361
											10250	90.625	100		25300	93.75	96.88		10270	0.46683	0.20618
											10270	93.75	93.75		25400	93.75	96.88		10310	0.42097	0.05093
											10310	93.75	100		25500	100	100		10320	0.56301	0.1415
											10320	81.25	96.875		25600	90.62	93.75		10350	0.3518	0.05052
											10350	93.75	100		25700	93.75	96.88		10370	0.41752	0.07607
											10370	90.625	100		25800	93.75	100		10440	0.41664	0.08147
											10440	84.375	100		25900	93.75	96.88		10550	0.46582	0.04388
											10550	87.5	100		26000	78.12	100		10570	0.50057	0.05453
											10570	84.375	100		26100	93.75	96.88		10630	0.43527	0.12393
											10630	87.5	100		26200	93.75	100		10640	0.37538	0.09985
											10640	90.625	100		26300	93.75	100		10660	0.46975	0.10831
											10660	90.625	96.875		26400	90.62	96.88		10680	0.44678	0.10881
											10680	90.625	96.875		26500	100	93.75		10720	0.38921	0.13817
											10720	90.625	93.75		26600	93.75	96.88		10760	0.50778	0.10072
											10760	84.375	100		26700	96.88	96.88		10780	0.5021	0.09881
											10780	87.5	100		26800	96.88	100		10830	0.4414	0.11807
											10830	84.375	96.875		26900	93.75	96.88		10840	0.52317	0.11777
											10840	90.625	100		27000	96.88	100		10850	0.56981	0.07764
											10850	81.25	100		27100	93.75	100		10930	0.4474	0.13989
											10930	93.75	100		27200	96.88	100		10990	0.39658	0.06437
											10990	90.625	100		27300	96.88	93.75		11030	0.62575	0.05993
											11030	78.125	100		27400	100	90.62		11040	0.50006	0.06494
											11040	87.5	100		27500	90.62	100		11050	0.50579	0.07223
											11050	87.5	100		27600	81.25	96.88		11140	0.47929	0.09859
											11140	90.625	100		27700	87.5	100		11160	0.36578	0.0609
											11160	90.625	100		27800	93.75	93.75		11190	0.43194	0.14412
											11190	84.375	100		27900	96.88	96.88		11250	0.26523	0.09172
											11250	93.75	100		28000	93.75	93.75		11260	0.50881	0.10549
											11260	87.5	96.875		28100	93.75	96.88		11330	0.74058	0.05833
											11330	75	100		28200	90.62	100		11350	0.65339	0.12937
											11350	81.25	100		28300	90.62	100		11550	0.43921	0.10274
											11550	84.375	96.875		28400	93.75	100		11560	0.48126	0.07019
											11560	84.375	100		28500	93.75	100		11600	0.53578	0.07482
											11600	81.25	100		28600	93.75	100		11610	0.37449	0.09783
											11610	87.5	100		28700	93.75	93.75		11620	0.42694	0.05799
											11620	96.875	100		28800	93.75	93.75		11800	0.52612	0.11746
											11800	84.375	96.875		28900	96.88	100		11830	0.44023	0.08636
											11830	93.75	100		29000	90.62	100		11850	0.49506	0.07412
											11850	87.5	100		29100	90.62	93.75		11920	0.31608	0.06845
											11920	96.875	100		29200	93.75	96.88		11930	0.53885	0.11299
											11930	84.375	100		29300	93.75	100		11990	0.31832	0.13878
											11990	93.75	96.875		29400	93.75	96.88		12010	0.52369	0.11958
											12010	81.25	100		29500	96.88	100		12060	0.4124	0.07921
											12060	96.875	100		29600	93.75	100		12080	0.3706	0.09682
											12080	90.625	100		29700	100	100		12100	0.69179	0.07426
											12100	75	100		29800	90.62	100		12140	0.40014	0.13059
											12140	90.625	96.875		29900	93.75	96.88		12240	0.70166	0.09614
											12240	78.125	100		30000	93.75	96.88		12320	0.43394	0.08258
											12320	90.625	100		30100	90.62	96.88		12330	0.65438	0.04909
											12330	75	100		30200	93.75	96.88		12340	0.43529	0.05555
											12340	90.625	100		30300	96.88	100		12360	0.44616	0.06962
											12360	87.5	100		30400	87.5	96.88		12390	0.28769	0.05387
											12390	93.75	100		30500	100	100		12440	0.52838	0.0849
											12440	87.5	100		30600	100	93.75		12470	0.46059	0.11868
											12470	90.625	100		30700	100	100		12530	0.30221	0.06587
											12530	96.875	100		30800	90.62	100		12550	0.24957	0.13525
											12550	96.875	100		30900	93.75	96.88		12570	0.43216	0.08991
											12570	84.375	100		31000	93.75	96.88		12580	0.41107	0.07999
											12580	96.875	100		31100	90.62	93.75		12610	0.35665	0.10218
											12610	100	100		31200	100	100		12630	0.35123	0.09439
											12630	93.75	96.875		31300	93.75	96.88		12660	0.58002	0.12802
											12660	81.25	100		31400	96.88	96.88		12740	0.55985	0.12858
											12740	84.375	100		31500	93.75	100		12810	0.31253	0.07492
											12810	96.875	100		31600	93.75	93.75		12870	0.45738	0.0572
											12870	87.5	100		31700	100	96.88		12910	0.40304	0.07334
											12910	93.75	100		31800	96.88	96.88		12920	0.27514	0.08503
											12920	96.875	100		31900	96.88	90.62		12930	0.42965	0.10647
											12930	90.625	96.875		32000	93.75	100		12940	0.49485	0.06422
											12940	81.25	100		32100	96.88	100		13000	0.53639	0.06133
											13000	84.375	100		32200	96.88	96.88		13030	0.46747	0.04386
											13030	96.875	100		32300	100	100		13100	0.4442	0.12262
											13100	87.5	100		32400	93.75	100		13120	0.41555	0.06779
											13120	90.625	100		32500	100	100		13150	0.33832	0.07251
											13150	90.625	100		32600	96.88	96.88		13160	0.33416	0.0817
											13160	93.75	96.875		32700	93.75	93.75		13190	0.35495	0.11205
											13190	96.875	100		32800	100	100		13250	0.48686	0.0915
											13250	84.375	100		32900	90.62	100		13270	0.35915	0.08591
											13270	93.75	100		33000	93.75	100		13300	0.42984	0.11941
											13300	84.375	100		33100	87.5	100		13330	0.33366	0.06144
											13330	93.75	100		33200	87.5	100		13340	0.46988	0.04479
											13340	90.625	100		33300	96.88	96.88		13360	0.40881	0.12571
											13360	96.875	100		33400	93.75	100		13370	0.36976	0.05168
											13370	93.75	100		33500	96.88	96.88		13430	0.31531	0.12337
											13430	93.75	100		33600	87.5	96.88		13550	0.42222	0.07678
											13550	90.625	100		33700	90.62	100		13660	0.38941	0.08093
											13660	93.75	100		33800	90.62	96.88		13700	0.27013	0.10255
											13700	90.625	100		33900	96.88	100		13790	0.4497	0.06807
											13790	93.75	100		34000	96.88	96.88		13840	0.43914	0.13937
											13840	87.5	100		34100	93.75	96.88		13850	0.38144	0.0539
											13850	87.5	100		34200	96.88	96.88		13880	0.3579	0.08853
											13880	87.5	100		34300	96.88	100		13890	0.44253	0.05325
											13890	90.625	100		34400	96.88	100		13910	0.41731	0.08838
											13910	90.625	100		34500	100	100		13920	0.27041	0.05174
											13920	93.75	100		34600	96.88	96.88		13950	0.37611	0.0834
											13950	84.375	100		34700	96.88	100		14120	0.3545	0.06726
											14120	93.75	100		34800	87.5	93.75		14130	0.2749	0.06238
											14130	93.75	100		34900	84.38	93.75		14140	0.483	0.07784
											14140	87.5	100		35000	90.62	96.88		14190	0.42393	0.12322
											14190	96.875	100		35100	93.75	100		14220	0.45125	0.07219
											14220	84.375	100		35200	90.62	100		14260	0.43062	0.07837
											14260	93.75	96.875		35300	90.62	100		14270	0.26375	0.10273
											14270	90.625	100		35400	96.88	90.62		14280	0.38984	0.07517
											14280	87.5	100		35500	93.75	93.75		14320	0.30838	0.10591
											14320	93.75	96.875		35600	90.62	100		14330	0.33196	0.08012
											14330	100	100		35700	93.75	100		14360	0.36796	0.07046
											14360	93.75	100		35800	93.75	100		14400	0.46646	0.10429
											14400	84.375	100		35900	93.75	100		14420	0.346	0.06062
											14420	100	100		36000	96.88	100		14560	0.37436	0.06843
											14560	96.875	100		36100	100	100		14650	0.4365	0.04787
											14650	90.625	100		36200	100	100		14660	0.40232	0.07956
											14660	93.75	100		36300	100	96.88		14770	0.35935	0.08169
											14770	93.75	100		36400	100	93.75		14850	0.30337	0.08647
											14850	96.875	100		36500	96.88	100		14860	0.45684	0.06523
											14860	90.625	100		36600	100	100		14890	0.2159	0.04263
											14890	100	100		36700	100	96.88		14910	0.34701	0.05271
											14910	96.875	100		36800	96.88	100		14920	0.37148	0.08571
											14920	90.625	96.875		36900	100	96.88		15000	0.37383	0.05376
											15000	93.75	100		37000	93.75	96.88		15010	0.28507	0.05142
											15010	96.875	100		37100	96.88	96.88		15020	0.43016	0.09558
											15020	93.75	100		37200	93.75	96.88		15060	0.45163	0.03598
											15060	90.625	100		37300	93.75	100		15080	0.42579	0.08268
											15080	93.75	100		37400	96.88	96.88		15100	0.31073	0.04388
											15100	96.875	100		37500	93.75	100		15180	0.35741	0.03233
											15180	90.625	100		37600	90.62	100		15230	0.39807	0.07654
											15230	93.75	96.875		37700	93.75	100		15240	0.27876	0.07169
											15240	96.875	100		37800	100	90.62		15270	0.34335	0.07948
											15270	93.75	100		37900	100	100		15340	0.42006	0.1309
											15340	90.625	100		38000	93.75	100		15460	0.39733	0.04484
											15460	90.625	100		38100	93.75	96.88		15510	0.37351	0.13441
											15510	87.5	96.875		38200	90.62	90.62		15520	0.3728	0.05604
											15520	96.875	100		38300	100	93.75		15540	0.32396	0.05851
											15540	90.625	100		38400	93.75	87.5		15550	0.37458	0.10197
											15550	87.5	96.875		38500	93.75	100		15610	0.52128	0.05205
											15610	87.5	100		38600	84.38	96.88		15680	0.22361	0.05489
											15680	100	100		38700	93.75	96.88		15690	0.36417	0.09092
											15690	93.75	100		38800	100	96.88		15780	0.26183	0.05374
											15780	96.875	100		38900	100	100		15820	0.32101	0.04027
											15820	90.625	100		39000	90.62	93.75		15840	0.42551	0.08819
											15840	84.375	96.875		39100	90.62	93.75		15880	0.57037	0.08396
											15880	87.5	100		39200	100	100		15970	0.2971	0.08546
											15970	100	100		39300	96.88	100		16040	0.36441	0.05373
											16040	87.5	100		39400	93.75	96.88		16050	0.24473	0.05975
											16050	96.875	100		39500	96.88	100		16100	0.32173	0.03645
											16100	93.75	100		39600	93.75	100		16180	0.38567	0.06631
											16180	93.75	100		39700	93.75	100		16200	0.37804	0.08372
											16200	90.625	96.875		39800	93.75	100		16270	0.37527	0.05965
											16270	96.875	100		39900	96.88	96.88		16280	0.30425	0.0712
											16280	93.75	100						16320	0.42429	0.06681
											16320	87.5	100						16370	0.40282	0.05548
											16370	96.875	100						16400	0.36624	0.09409
											16400	93.75	96.875						16420	0.25631	0.04422
											16420	96.875	100						16450	0.29215	0.09227
											16450	93.75	100						16480	0.39833	0.03635
											16480	81.25	100						16520	0.41683	0.13621
											16520	90.625	96.875						16600	0.44193	0.03185
											16600	84.375	100						16680	0.32542	0.05287
											16680	96.875	100						16700	0.48214	0.08328
											16700	84.375	100						16720	0.27676	0.0517
											16720	93.75	100						16750	0.28077	0.03878
											16750	87.5	100						16760	0.28099	0.0898
											16760	90.625	96.875						16820	0.16748	0.07536
											16820	100	100						16830	0.34885	0.05173
											16830	93.75	100						16910	0.23207	0.0822
											16910	96.875	100						16940	0.22847	0.06293
											16940	96.875	100						16950	0.32116	0.07664
											16950	93.75	100						16960	0.40133	0.07632
											16960	90.625	100						16970	0.41141	0.08904
											16970	90.625	96.875						16990	0.276	0.04425
											16990	100	100						17020	0.4058	0.05808
											17020	93.75	100						17090	0.48003	0.04745
											17090	90.625	100						17100	0.29391	0.09757
											17100	93.75	100						17170	0.29283	0.11342
											17170	93.75	100						17180	0.28255	0.06966
											17180	93.75	100						17190	0.32547	0.07115
											17190	96.875	100						17280	0.40152	0.08614
											17280	93.75	100						17320	0.30909	0.09973
											17320	90.625	96.875						17340	0.44882	0.11925
											17340	87.5	96.875						17350	0.19862	0.08726
											17350	96.875	100						17370	0.31154	0.12122
											17370	90.625	100						17420	0.29532	0.06301
											17420	96.875	100						17430	0.31178	0.06118
											17430	93.75	100						17450	0.44475	0.13108
											17450	87.5	96.875						17460	0.23538	0.0522
											17460	90.625	100						17470	0.44706	0.05268
											17470	84.375	100						17520	0.27981	0.05856
											17520	96.875	100						17660	0.29731	0.05607
											17660	100	100						17750	0.30812	0.11355
											17750	96.875	100						17810	0.46978	0.06679
											17810	87.5	100						17880	0.31585	0.07951
											17880	90.625	100						17890	0.36481	0.07702
											17890	90.625	100						17980	0.31699	0.03134
											17980	90.625	100						18050	0.40572	0.07406
											18050	84.375	100						18130	0.36801	0.04094
											18130	90.625	100						18140	0.36911	0.06663
											18140	87.5	96.875						18170	0.35485	0.08318
											18170	93.75	100						18240	0.51405	0.0661
											18240	81.25	100						18260	0.30764	0.06733
											18260	93.75	100						18300	0.27744	0.05015
											18300	93.75	100						18400	0.28715	0.05176
											18400	93.75	100						18410	0.45438	0.09064
											18410	93.75	100						18440	0.32303	0.07956
											18440	90.625	100						18490	0.37164	0.03937
											18490	96.875	100						18530	0.39845	0.05476
											18530	84.375	100						18660	0.32872	0.08501
											18660	96.875	100						18680	0.36176	0.05326
											18680	90.625	100						18690	0.28853	0.06436
											18690	93.75	100						18750	0.34664	0.06185
											18750	93.75	100						18760	0.36251	0.07843
											18760	87.5	100						18770	0.44156	0.06871
											18770	75	100						18790	0.26853	0.05303
											18790	100	100						18810	0.27363	0.03432
											18810	100	100						18930	0.29986	0.06449
											18930	96.875	100						19020	0.44387	0.03961
											19020	93.75	100						19060	0.45765	0.07601
											19060	87.5	100						19110	0.30692	0.04852
											19110	96.875	100						19170	0.31547	0.16194
											19170	93.75	96.875						19230	0.24938	0.07181
											19230	96.875	100						19240	0.37523	0.10725
											19240	87.5	100						19300	0.36498	0.05702
											19300	87.5	100						19340	0.23905	0.06822
											19340	100	96.875						19360	0.33283	0.0745
											19360	90.625	96.875						19380	0.27822	0.07475
											19380	93.75	100						19440	0.3406	0.05689
											19440	90.625	100						19470	0.33191	0.05089
											19470	90.625	100						19490	0.37419	0.07013
											19490	90.625	100						19520	0.19715	0.05378
											19520	96.875	100						19550	0.32554	0.02753
											19550	90.625	100						19580	0.33954	0.06112
											19580	93.75	100						19600	0.29364	0.05457
											19600	93.75	100						19670	0.30622	0.10301
											19670	93.75	100						19690	0.30977	0.06872
											19690	96.875	100						19810	0.24612	0.06993
											19810	96.875	100						19820	0.44014	0.06925
											19820	81.25	100						19830	0.35407	0.04546
											19830	93.75	100						19970	0.43562	0.05723
											19970	90.625	100						20010	0.3042	0.06287
											20010	93.75	100						20050	0.33989	0.05291
											20050	93.75	100						20090	0.3182	0.06036
											20090	96.875	100						20100	0.32163	0.18128
											20100	93.75	96.875						20130	0.36767	0.04135
											20130	93.75	100						20150	0.17486	0.06633
											20150	96.875	100						20170	0.18068	0.05611
											20170	100	100						20250	0.36811	0.04465
											20250	93.75	100						20270	0.31327	0.04414
											20270	93.75	100						20300	0.36118	0.06391
											20300	96.875	100						20330	0.22667	0.03599
											20330	100	100						20360	0.37431	0.06914
											20360	87.5	100						20380	0.22138	0.02754
											20380	90.625	100						20410	0.27101	0.05942
											20410	93.75	100						20440	0.32872	0.07934
											20440	100	100						20450	0.32414	0.04526
											20450	96.875	100						20600	0.24542	0.05999
											20600	100	96.875						20670	0.30294	0.02025
											20670	90.625	100						20720	0.25993	0.04768
											20720	100	100						20730	0.16498	0.04377
											20730	96.875	100						20740	0.20521	0.03741
											20740	100	100						20760	0.20933	0.11159
											20760	100	100						20770	0.26716	0.03427
											20770	93.75	100						20790	0.29379	0.05758
											20790	96.875	100						20810	0.2314	0.14529
											20810	100	96.875						20850	0.31464	0.05523
											20850	96.875	100						20890	0.20739	0.06111
											20890	96.875	100						20940	0.31239	0.0507
											20940	90.625	100						20960	0.28297	0.06916
											20960	93.75	100						21030	0.26319	0.03596
											21030	96.875	100						21050	0.20995	0.07776
											21050	100	100						21060	0.40253	0.06148
											21060	90.625	100						21090	0.17526	0.06569
											21090	96.875	100						21110	0.34418	0.06171
											21110	84.375	100						21150	0.25165	0.03471
											21150	96.875	100						21180	0.34479	0.05
											21180	87.5	100						21200	0.32986	0.03054
											21200	90.625	100						21220	0.16619	0.03046
											21220	100	100						21230	0.32047	0.02595
											21230	90.625	100						21330	0.33773	0.07201
											21330	96.875	96.875						21340	0.18807	0.05399
											21340	100	100						21380	0.39119	0.04635
											21380	90.625	100						21410	0.40561	0.04481
											21410	84.375	100						21440	0.42802	0.04381
											21440	90.625	100						21450	0.18905	0.08621
											21450	100	100						21480	0.30666	0.10074
											21480	93.75	100						21490	0.32778	0.02982
											21490	93.75	100						21510	0.31223	0.05575
											21510	90.625	100						21560	0.33641	0.09646
											21560	93.75	100						21570	0.2536	0.06756
											21570	100	100						21640	0.26465	0.0415
											21640	100	100						21650	0.38738	0.05148
											21650	90.625	100						21690	0.19004	0.04502
											21690	96.875	100						21710	0.16476	0.09116
											21710	100	100						21730	0.2557	0.10068
											21730	90.625	96.875						21770	0.26416	0.03143
											21770	96.875	100						21870	0.41261	0.0511
											21870	93.75	100						21890	0.30465	0.04324
											21890	93.75	100						21910	0.21921	0.06578
											21910	93.75	96.875						21920	0.28371	0.09627
											21920	96.875	100						21960	0.20547	0.05753
											21960	93.75	100						21990	0.27798	0.07784
											21990	93.75	100						22070	0.28223	0.07778
											22070	93.75	96.875						22110	0.3202	0.04477
											22110	93.75	100						22140	0.23721	0.03942
											22140	93.75	100						22250	0.2995	0.04453
											22250	96.875	100						22290	0.39276	0.03886
											22290	87.5	100						22310	0.43108	0.04777
											22310	87.5	100						22340	0.27264	0.04496
											22340	100	100						22360	0.23305	0.03829
											22360	93.75	100						22370	0.15394	0.0447
											22370	96.875	100						22390	0.26215	0.04357
											22390	93.75	100						22410	0.28003	0.08336
											22410	93.75	100						22420	0.2785	0.06558
											22420	93.75	100						22440	0.46271	0.06556
											22440	84.375	100						22460	0.24871	0.06095
											22460	93.75	100						22470	0.3308	0.08494
											22470	90.625	100						22510	0.37453	0.05579
											22510	87.5	100						22520	0.27368	0.05213
											22520	96.875	100						22540	0.19198	0.04772
											22540	100	100						22570	0.3389	0.03665
											22570	93.75	100						22620	0.33397	0.04556
											22620	93.75	100						22740	0.28594	0.08553
											22740	93.75	100						22780	0.2607	0.03899
											22780	96.875	100						22810	0.29176	0.031
											22810	96.875	100						22910	0.19842	0.04557
											22910	96.875	100						22970	0.21589	0.06399
											22970	100	100						22980	0.29946	0.05197
											22980	93.75	100						23000	0.32916	0.03478
											23000	93.75	100						23030	0.33032	0.05267
											23030	93.75	100						23060	0.25148	0.06957
											23060	96.875	100						23070	0.34906	0.05456
											23070	87.5	100						23080	0.25816	0.07505
											23080	93.75	100						23180	0.22261	0.0473
											23180	96.875	100						23190	0.26516	0.02721
											23190	96.875	100						23200	0.34813	0.06137
											23200	93.75	100						23220	0.34865	0.03519
											23220	96.875	100						23340	0.26441	0.02614
											23340	96.875	100						23350	0.21922	0.03813
											23350	96.875	100						23360	0.2176	0.03564
											23360	96.875	100						23370	0.20768	0.05589
											23370	100	100						23450	0.21547	0.04799
											23450	96.875	100						23540	0.21673	0.03475
											23540	96.875	100						23590	0.22325	0.06309
											23590	96.875	100						23670	0.32991	0.06983
											23670	96.875	100						23680	0.12882	0.05299
											23680	96.875	100						23710	0.29567	0.10138
											23710	90.625	100						23820	0.18929	0.03838
											23820	100	100						23850	0.23605	0.07277
											23850	96.875	100						23880	0.25306	0.03108
											23880	93.75	100						23890	0.29397	0.02603
											23890	93.75	100						23900	0.30612	0.04709
											23900	93.75	100						23920	0.2815	0.03792
											23920	93.75	100						24000	0.29452	0.04365
											24000	96.875	100						24020	0.39007	0.04678
											24020	87.5	100						24040	0.22769	0.05469
											24040	96.875	100						24060	0.23204	0.04695
											24060	93.75	100						24160	0.33482	0.04085
											24160	90.625	100						24240	0.25962	0.04418
											24240	93.75	100						24250	0.28164	0.03999
											24250	93.75	100						24300	0.32396	0.04527
											24300	100	100						24360	0.26237	0.04769
											24360	96.875	100						24440	0.38203	0.09214
											24440	93.75	96.875						24500	0.22592	0.02499
											24500	96.875	100						24510	0.33613	0.03621
											24510	93.75	100						24520	0.30854	0.02301
											24520	93.75	100						24530	0.28214	0.04646
											24530	93.75	100						24550	0.37674	0.03257
											24550	96.875	100						24600	0.21206	0.06988
											24600	100	100						24790	0.33632	0.03479
											24790	90.625	100						24810	0.35	0.04558
											24810	96.875	100						24850	0.20915	0.01975
											24850	96.875	100						24860	0.30368	0.06658
											24860	96.875	100						24960	0.12791	0.05263
											24960	96.875	100						24980	0.36047	0.05639
											24980	93.75	100						25010	0.30921	0.02181
											25010	93.75	100						25020	0.25534	0.06605
											25020	90.625	100						25030	0.34523	0.04713
											25030	96.875	100						25130	0.2728	0.02782
											25130	96.875	100						25140	0.17219	0.03683
											25140	100	100						25170	0.19401	0.06943
											25170	100	100						25190	0.30641	0.04172
											25190	90.625	100						25230	0.23889	0.0619
											25230	90.625	100						25250	0.27989	0.04648
											25250	96.875	100						25280	0.41589	0.04175
											25280	87.5	100						25300	0.42825	0.03832
											25300	90.625	100						25320	0.25244	0.0573
											25320	96.875	100						25340	0.37804	0.03086
											25340	93.75	100						25430	0.27343	0.02862
											25430	93.75	100						25470	0.46483	0.03272
											25470	87.5	100						25510	0.29223	0.05706
											25510	90.625	100						25530	0.1474	0.0573
											25530	100	100						25560	0.28566	0.07164
											25560	93.75	100						25590	0.37536	0.07167
											25590	90.625	100						25650	0.32997	0.04216
											25650	93.75	100						25660	0.40839	0.04646
											25660	93.75	100						25700	0.31551	0.02936
											25700	90.625	100						25730	0.44219	0.04551
											25730	84.375	100						25760	0.27527	0.03473
											25760	93.75	100						25780	0.43518	0.02947
											25780	87.5	100						25830	0.35499	0.06102
											25830	96.875	100						25870	0.21762	0.05001
											25870	96.875	100						25900	0.24226	0.03149
											25900	93.75	100						25910	0.29019	0.04327
											25910	100	100						25920	0.21104	0.02664
											25920	96.875	100						25930	0.181	0.07815
											25930	96.875	100						25960	0.41245	0.02589
											25960	87.5	100						26000	0.25048	0.05974
											26000	90.625	100						26060	0.1463	0.03125
											26060	100	100						26070	0.26003	0.04846
											26070	96.875	100						26100	0.22493	0.03048
											26100	96.875	100						26180	0.28682	0.0336
											26180	96.875	100						26230	0.28571	0.0456
											26230	96.875	100						26260	0.17746	0.06686
											26260	100	100						26290	0.25439	0.03216
											26290	93.75	100						26300	0.338	0.08345
											26300	90.625	96.875						26320	0.23904	0.0089
											26320	96.875	100						26350	0.3241	0.06979
											26350	87.5	100						26360	0.40582	0.11129
											26360	84.375	96.875						26380	0.17041	0.03823
											26380	100	100						26440	0.30121	0.03828
											26440	93.75	100						26470	0.32019	0.03036
											26470	90.625	100						26500	0.34511	0.05738
											26500	90.625	100						26510	0.37798	0.04131
											26510	87.5	100						26550	0.22349	0.04985
											26550	96.875	100						26610	0.2141	0.03244
											26610	100	100						26740	0.26561	0.04494
											26740	93.75	100						26780	0.38239	0.05037
											26780	87.5	100						26800	0.36694	0.03323
											26800	90.625	100						26850	0.18063	0.04064
											26850	96.875	100						26900	0.19739	0.10178
											26900	96.875	96.875						26990	0.2256	0.03498
											26990	100	100						27030	0.2373	0.05556
											27030	90.625	100						27070	0.29814	0.04094
											27070	93.75	100						27100	0.3965	0.04836
											27100	90.625	100						27250	0.26465	0.05044
											27250	93.75	100						27350	0.23379	0.04707
											27350	96.875	100						27360	0.32635	0.05796
											27360	93.75	96.875						27370	0.35219	0.02366
											27370	90.625	100						27400	0.22179	0.04719
											27400	96.875	100						27460	0.27254	0.03513
											27460	93.75	100						27520	0.1636	0.03442
											27520	100	100						27530	0.29014	0.05618
											27530	93.75	100						27540	0.33268	0.05614
											27540	90.625	100						27550	0.2591	0.06676
											27550	96.875	100						27560	0.24152	0.03429
											27560	96.875	100						27570	0.21913	0.08445
											27570	100	100						27580	0.2244	0.03103
											27580	93.75	100						27660	0.19003	0.05427
											27660	96.875	100						27890	0.23757	0.03611
											27890	93.75	100						27900	0.26424	0.04588
											27900	96.875	100						27910	0.22292	0.04886
											27910	96.875	100						27980	0.32409	0.05307
											27980	96.875	100						28090	0.21117	0.0237
											28090	96.875	100						28110	0.29836	0.03521
											28110	96.875	100						28150	0.20419	0.0569
											28150	100	100						28230	0.17703	0.03621
											28230	96.875	100						28240	0.27944	0.04604
											28240	96.875	100						28270	0.23262	0.05346
											28270	96.875	100						28290	0.27811	0.04118
											28290	96.875	100						28300	0.3351	0.02919
											28300	96.875	100						28320	0.25204	0.0264
											28320	96.875	100						28510	0.3257	0.04262
											28510	87.5	100						28560	0.2009	0.03074
											28560	96.875	100						28590	0.19858	0.03807
											28590	100	100						28620	0.27702	0.03986
											28620	93.75	100						28710	0.21307	0.03447
											28710	93.75	100						28720	0.13274	0.02705
											28720	100	100						28780	0.25542	0.03104
											28780	90.625	100						28800	0.29187	0.04928
											28800	93.75	100						28810	0.23876	0.05191
											28810	100	100						28870	0.33065	0.04977
											28870	93.75	100						28900	0.42155	0.04758
											28900	87.5	100						28910	0.28802	0.05226
											28910	90.625	100						28960	0.38067	0.04285
											28960	84.375	100						28980	0.25079	0.03645
											28980	100	100						29000	0.17187	0.03825
											29000	96.875	100						29030	0.19979	0.04576
											29030	100	100						29040	0.22816	0.0413
											29040	100	100						29120	0.23381	0.03881
											29120	96.875	100						29170	0.16751	0.08128
											29170	100	100						29190	0.16052	0.04633
											29190	100	100						29200	0.23642	0.06423
											29200	96.875	100						29210	0.26856	0.1094
											29210	96.875	96.875						29320	0.22161	0.01812
											29320	96.875	100						29420	0.22094	0.0244
											29420	93.75	100						29500	0.2108	0.03465
											29500	96.875	100						29670	0.30943	0.04831
											29670	90.625	100						29720	0.17449	0.04524
											29720	96.875	100						29740	0.30073	0.03569
											29740	93.75	100						29750	0.18675	0.04885
											29750	96.875	100						29780	0.20902	0.03573
											29780	96.875	100						29880	0.26241	0.07574
											29880	90.625	100						29940	0.29526	0.05302
											29940	90.625	100						29980	0.23723	0.08488
											29980	96.875	96.875						30030	0.3355	0.04087
											30030	96.875	100						30050	0.36511	0.04565
											30050	87.5	100						30070	0.2841	0.0311
											30070	96.875	100						30090	0.2703	0.05308
											30090	96.875	100						30110	0.24719	0.0404
											30110	96.875	100						30150	0.23643	0.02324
											30150	96.875	100						30160	0.17159	0.03726
											30160	100	100						30190	0.22533	0.02968
											30190	93.75	100						30200	0.2798	0.04699
											30200	93.75	100						30210	0.28683	0.02974
											30210	93.75	100						30250	0.18042	0.02742
											30250	100	100						30270	0.25975	0.11351
											30270	96.875	96.875						30300	0.22302	0.03471
											30300	96.875	100						30310	0.25695	0.01676
											30310	96.875	100						30330	0.23515	0.04893
											30330	96.875	100						30380	0.17722	0.03472
											30380	93.75	100						30400	0.20483	0.04072
											30400	96.875	100						30410	0.15325	0.04066
											30410	100	100						30420	0.31418	0.05029
											30420	96.875	100						30480	0.26521	0.06165
											30480	96.875	100						30500	0.19372	0.04253
											30500	96.875	100						30530	0.15193	0.02785
											30530	100	100						30620	0.14796	0.05897
											30620	96.875	100						30650	0.26891	0.03921
											30650	93.75	100						30670	0.23745	0.02255
											30670	100	100						30690	0.27601	0.03958
											30690	93.75	100						30710	0.14918	0.03018
											30710	100	100						30730	0.36893	0.02533
											30730	93.75	100						30820	0.12369	0.02337
											30820	100	100						30860	0.21076	0.03697
											30860	100	100						30880	0.13405	0.07577
											30880	96.875	100						30910	0.19577	0.02949
											30910	96.875	100						30990	0.27359	0.01951
											30990	96.875	100						31030	0.39105	0.06339
											31030	90.625	100						31070	0.2639	0.0237
											31070	93.75	100						31130	0.19629	0.03817
											31130	96.875	100						31200	0.16973	0.04019
											31200	96.875	100						31220	0.2397	0.04382
											31220	96.875	100						31270	0.17344	0.02079
											31270	96.875	100						31340	0.23702	0.02874
											31340	96.875	100						31370	0.23899	0.03253
											31370	93.75	100						31380	0.21703	0.04685
											31380	96.875	100						31430	0.28919	0.03533
											31430	93.75	100						31440	0.29966	0.01939
											31440	90.625	100						31450	0.23237	0.03734
											31450	93.75	100						31470	0.19477	0.05316
											31470	96.875	100						31500	0.39497	0.02923
											31500	84.375	100						31550	0.23915	0.01904
											31550	96.875	100						31580	0.20111	0.03769
											31580	96.875	100						31590	0.23332	0.03834
											31590	93.75	100						31610	0.16991	0.03207
											31610	96.875	100						31670	0.19602	0.04572
											31670	96.875	100						31770	0.17466	0.03008
											31770	100	100						31840	0.18626	0.01807
											31840	96.875	100						31870	0.17071	0.03513
											31870	93.75	100						31880	0.33186	0.05021
											31880	93.75	100						31950	0.22341	0.04628
											31950	96.875	100						31960	0.32357	0.0459
											31960	93.75	100						31970	0.17069	0.03448
											31970	96.875	100						31980	0.47551	0.05067
											31980	81.25	100						32030	0.3325	0.06273
											32030	93.75	100						32060	0.24873	0.08172
											32060	90.625	96.875						32300	0.27482	0.04337
											32300	96.875	100						32330	0.21713	0.05232
											32330	100	100						32350	0.30322	0.03504
											32350	90.625	100						32400	0.30425	0.03495
											32400	90.625	100						32430	0.30945	0.0504
											32430	93.75	100						32440	0.32335	0.02876
											32440	93.75	100						32460	0.16953	0.01869
											32460	100	100						32470	0.34269	0.04925
											32470	96.875	100						32540	0.17609	0.02543
											32540	96.875	100						32560	0.17595	0.0315
											32560	100	100						32580	0.24936	0.03489
											32580	96.875	100						32670	0.28277	0.07668
											32670	96.875	96.875						32720	0.28116	0.01719
											32720	93.75	100						32730	0.30405	0.02328
											32730	93.75	100						32790	0.23973	0.02966
											32790	93.75	100						32810	0.23733	0.03924
											32810	100	100						32830	0.23036	0.02732
											32830	100	100						32850	0.19839	0.04134
											32850	100	100						32890	0.19718	0.02948
											32890	96.875	100						32920	0.21715	0.04662
											32920	93.75	100						32960	0.25427	0.03842
											32960	96.875	100						33050	0.16818	0.04852
											33050	96.875	100						33060	0.28719	0.02409
											33060	93.75	100						33070	0.20932	0.06188
											33070	96.875	100						33130	0.23763	0.02166
											33130	96.875	100						33210	0.23715	0.0256
											33210	100	100						33250	0.24607	0.06501
											33250	96.875	100						33270	0.15872	0.02709
											33270	100	100						33280	0.1847	0.0519
											33280	100	100						33290	0.27246	0.02769
											33290	96.875	100						33330	0.1924	0.03633
											33330	96.875	100						33380	0.21867	0.06317
											33380	100	100						33450	0.38842	0.02147
											33450	93.75	100						33530	0.16748	0.03831
											33530	100	100						33570	0.1182	0.06025
											33570	100	100						33610	0.23781	0.03207
											33610	96.875	100						33630	0.15005	0.03487
											33630	96.875	100						33690	0.15589	0.03845
											33690	100	100						33720	0.15976	0.02941
											33720	100	100						33740	0.3247	0.03466
											33740	90.625	100						33760	0.11197	0.04719
											33760	100	100						33780	0.24532	0.0409
											33780	96.875	100						33810	0.22146	0.03559
											33810	96.875	100						33830	0.23098	0.04487
											33830	93.75	100						33860	0.1713	0.04382
											33860	96.875	100						33900	0.42161	0.03677
											33900	90.625	100						33920	0.29874	0.10374
											33920	93.75	96.875						33980	0.17682	0.0755
											33980	100	100						34030	0.26142	0.05564
											34030	90.625	100						34040	0.22914	0.02578
											34040	90.625	100						34080	0.22256	0.03358
											34080	100	100						34150	0.21103	0.03081
											34150	96.875	100						34260	0.25753	0.05028
											34260	93.75	100						34290	0.29201	0.03524
											34290	87.5	100						34300	0.32133	0.04283
											34300	93.75	100						34330	0.39971	0.02257
											34330	90.625	100						34380	0.18638	0.03533
											34380	93.75	100						34440	0.13455	0.04931
											34440	96.875	100						34450	0.15893	0.12672
											34450	100	96.875						34490	0.27	0.04489
											34490	90.625	100						34510	0.1729	0.03872
											34510	96.875	100						34570	0.14501	0.02043
											34570	100	100						34580	0.1383	0.03415
											34580	100	100						34600	0.22229	0.02628
											34600	93.75	100						34640	0.18872	0.03531
											34640	96.875	100						34710	0.27353	0.03982
											34710	93.75	100						34770	0.15681	0.04997
											34770	100	100						34800	0.22739	0.02043
											34800	100	100						34860	0.19272	0.02476
											34860	100	100						34940	0.15361	0.03959
											34940	96.875	100						34970	0.18019	0.03366
											34970	93.75	100						34990	0.30604	0.03285
											34990	93.75	100						35000	0.23556	0.03712
											35000	96.875	100						35050	0.11821	0.03808
											35050	100	100						35060	0.22918	0.02871
											35060	96.875	100						35090	0.20444	0.02105
											35090	100	100						35110	0.13002	0.0244
											35110	100	100						35120	0.23324	0.03677
											35120	93.75	100						35140	0.303	0.03907
											35140	93.75	100						35190	0.22196	0.02645
											35190	100	100						35290	0.16593	0.04236
											35290	100	100						35350	0.2234	0.02109
											35350	96.875	100						35370	0.19746	0.02118
											35370	93.75	100						35380	0.39995	0.02873
											35380	90.625	100						35420	0.191	0.05356
											35420	100	100						35430	0.24955	0.03505
											35430	93.75	100						35470	0.17463	0.02325
											35470	96.875	100						35490	0.22168	0.02867
											35490	93.75	100						35550	0.14649	0.04434
											35550	100	100						35560	0.25204	0.04707
											35560	90.625	100						35590	0.14663	0.04546
											35590	96.875	100						35630	0.25383	0.04213
											35630	90.625	100						35750	0.20904	0.02673
											35750	96.875	100						35800	0.18204	0.02712
											35800	100	100						35810	0.18898	0.02812
											35810	96.875	100						35830	0.30143	0.0436
											35830	87.5	100						35920	0.24363	0.03666
											35920	96.875	100						35930	0.12031	0.03703
											35930	100	100						35990	0.13359	0.03224
											35990	100	100						36000	0.15405	0.06135
											36000	96.875	100						36020	0.19131	0.03088
											36020	93.75	100						36140	0.20452	0.03229
											36140	96.875	100						36180	0.20181	0.04183
											36180	96.875	100						36200	0.15613	0.04492
											36200	100	100						36220	0.28961	0.05863
											36220	90.625	100						36250	0.33711	0.04002
											36250	87.5	100						36280	0.2163	0.03608
											36280	96.875	100						36370	0.20537	0.03712
											36370	96.875	100						36430	0.20693	0.02887
											36430	93.75	100						36450	0.24628	0.03017
											36450	96.875	100						36560	0.25804	0.0219
											36560	90.625	100						36570	0.27314	0.02438
											36570	90.625	100						36630	0.31679	0.05645
											36630	87.5	100						36700	0.18503	0.03162
											36700	96.875	100						36940	0.16752	0.01938
											36940	93.75	100						36950	0.24129	0.02795
											36950	100	100						36970	0.15355	0.0266
											36970	96.875	100						37000	0.27672	0.04635
											37000	96.875	100						37020	0.24604	0.02026
											37020	93.75	100						37230	0.19029	0.00984
											37230	100	100						37260	0.24868	0.03173
											37260	90.625	100						37300	0.1941	0.02766
											37300	100	100						37310	0.31186	0.02107
											37310	90.625	100						37320	0.20475	0.02724
											37320	96.875	100						37340	0.2672	0.03234
											37340	93.75	100						37380	0.13674	0.02427
											37380	96.875	100						37410	0.12734	0.02574
											37410	100	100						37430	0.19475	0.02567
											37430	100	100						37450	0.1894	0.03718
											37450	100	100						37520	0.22478	0.03779
											37520	93.75	100						37550	0.17591	0.0341
											37550	96.875	100						37560	0.29401	0.01447
											37560	90.625	100						37590	0.10879	0.04322
											37590	100	100						37640	0.22972	0.03285
											37640	96.875	100						37720	0.23504	0.01237
											37720	96.875	100						37760	0.17206	0.01932
											37760	93.75	100						37780	0.24973	0.04935
											37780	93.75	100						37800	0.09778	0.03248
											37800	100	100						37810	0.16855	0.01323
											37810	100	100						37870	0.22204	0.02513
											37870	96.875	100						37910	0.18092	0.03341
											37910	96.875	100						37930	0.25914	0.03012
											37930	93.75	100						37950	0.27373	0.03456
											37950	87.5	100						37980	0.16517	0.03174
											37980	100	100						38070	0.22171	0.03858
											38070	100	100						38090	0.33507	0.03568
											38090	93.75	100						38100	0.21834	0.03424
											38100	93.75	100						38140	0.19722	0.04278
											38140	93.75	100						38190	0.21968	0.02862
											38190	96.875	100						38210	0.24403	0.02777
											38210	93.75	100						38310	0.15032	0.02635
											38310	100	100						38330	0.24234	0.0229
											38330	93.75	100						38350	0.2157	0.04269
											38350	93.75	100						38480	0.1706	0.03978
											38480	96.875	100						38520	0.21664	0.02678
											38520	100	100						38540	0.16901	0.02417
											38540	96.875	100						38640	0.14681	0.02981
											38640	100	100						38690	0.12988	0.01798
											38690	100	100						38760	0.2981	0.06092
											38760	90.625	100						38790	0.27415	0.03847
											38790	90.625	100						38810	0.21617	0.02731
											38810	93.75	100						38870	0.30452	0.02952
											38870	93.75	100						38940	0.24507	0.03087
											38940	93.75	100						39010	0.29046	0.02161
											39010	93.75	100						39020	0.20037	0.02783
											39020	96.875	100						39030	0.20691	0.02662
											39030	96.875	100						39050	0.24538	0.01615
											39050	96.875	100						39080	0.24882	0.03604
											39080	87.5	100						39100	0.14779	0.03693
											39100	96.875	100						39160	0.11277	0.03376
											39160	100	100						39200	0.21621	0.02877
											39200	100	100						39210	0.20311	0.01477
											39210	100	100						39270	0.27828	0.06444
											39270	93.75	100						39280	0.15052	0.04275
											39280	93.75	100						39290	0.24016	0.02433
											39290	93.75	100						39340	0.23139	0.02534
											39340	93.75	100						39350	0.18856	0.02494
											39350	96.875	100						39390	0.16847	0.02415
											39390	96.875	100						39500	0.26715	0.03744
											39500	100	100						39560	0.17879	0.03025
											39560	100	100						39600	0.15241	0.03849
											39600	96.875	100						39620	0.19821	0.02397
											39620	93.75	100						39650	0.1411	0.03797
											39650	96.875	100						39670	0.15789	0.01895
											39670	100	100						39730	0.38585	0.04309
											39730	90.625	100						39760	0.17807	0.03602
											39760	96.875	100						39800	0.18491	0.03585
											39800	100	100						39840	0.17717	0.03809
											39840	100	100						39860	0.1616	0.01804
											39860	100	100						39890	0.21515	0.02511
											39890	96.875	100						39910	0.20197	0.02637
											39910	100	100						39950	0.24604	0.02367
											39950	90.625	100						39970	0.27086	0.05378
											39970	90.625	100						39990	0.11803	0.039
											39990	100	100

## Sheet: Impact of Different Gradient De
recognition of training set						recognition of training set						the value of loss function
steps	Stochastic gradient descent optimizer	AdaGrad adaptive learning rate optimizer	RMSProp adaptive learning rate optimizer	Adam adaptive learning rate optimizer		steps	Stochastic gradient descent optimizer	AdaGrad adaptive learning rate optimizer	RMSProp adaptive learning rate optimizer	Adam adaptive learning rate optimizer		steps	Stochastic gradient descent optimizer	AdaGrad adaptive learning rate optimizer	RMSProp adaptive learning rate optimizer	Adam adaptive learning rate optimizer
0	65.625	28.125	56.25	28.125		0	12.5	3.12	15.62	6.25		0	1.11406	2.15823	2.01808	3.1764
1000	93.75	96.875	84.375	100		1000	87.5	87.5	62.5	90.62		100	0.63859	0.78468	3.63814	0.2481
2000	100	90.625	87.5	96.875		2000	93.75	87.5	100	93.75		200	0.79192	0.72587	2.40293	0.27
3000	96.875	96.875	93.75	93.75		3000	87.5	96.88	87.5	90.62		300	0.46759	0.42914	3.94339	0.07424
4000	100	96.875	96.875	100		4000	90.62	100	93.75	96.88		400	0.53909	0.4604	2.41505	0.04558
5000	96.875	100	96.875	100		5000	93.75	100	96.88	100		500	0.30093	0.27473	1.43476	0.13492
6000	96.875	96.875	100	100		6000	90.62	84.38	93.75	100		600	0.38126	0.43523	4.86954	0.03957
7000	100	100	100	100		7000	100	96.88	93.75	96.88		700	0.36265	0.34866	2.07484	0.02111
8000	100	100	100	100		8000	96.88	100	90.62	100		800	0.37247	0.34682	2.50578	0.01557
9000	96.875	100	100	100		9000	96.88	96.88	87.5	100		900	0.36284	0.25887	1.63407	0.03044
10000	100	100	90.625	100		10000	93.75	96.88	93.75	100		1000	0.29598	0.26104	2.83	0.03828
11000	100	100	100	100		11000	96.88	93.75	90.62	100		1100	0.39969	0.22949	0.03013	0.01977
12000	100	93.75	93.75	100		12000	100	96.88	93.75	100		1200	0.45283	0.289	0.72399	0.00854
13000	96.875	100	100	100		13000	96.88	100	93.75	100		1300	0.34813	0.26783	1.34508	0.01305
14000	100	100	100	100		14000	93.75	96.88	96.88	96.88		1400	0.38594	0.31036	6.03945	0.0688
15000	96.875	100	96.875	100		15000	100	100	96.88	100		1500	0.3835	0.34455	4.08355	0.05149
16000	100	100	96.875	100		16000	96.88	100	93.75	100		1600	0.28367	0.3426	0.46509	0.02171
17000	100	100	100	100		17000	96.88	100	81.25	96.88		1700	0.38146	0.18741	0.92478	0.01092
18000	100	96.875	100	100		18000	100	93.75	90.62	93.75		1800	0.28781	0.2123	0.81305	0.03635
19000	100	96.875	100	100		19000	96.88	96.88	87.5	100		1900	0.20445	0.27434	0.000212782	0.00141
20000	100	100	100	100		20000	100	100	90.62	100		2000	0.24839	0.27958	1.66005	0.12041
21000	100	100	96.875	100		21000	100	100	96.88	100		2100	0.26001	0.17267	0.02769	0.02063
22000	100	100	100	100		22000	96.88	100	84.38	100		2200	0.29311	0.21477	0.23401	0.05538
23000	100	100	100	100		23000	96.88	100	93.75	96.88		2300	0.16033	0.14708	0.04294	0.00732
24000	100	100	100	100		24000	100	96.88	96.88	100		2400	0.18304	0.09985	0.31584	0.08661
25000	100	100	93.75	100		25000	100	100	93.75	100		2500	0.1956	0.26599	1.40376	0.00331
26000	100	100	100	100		26000	100	100	90.62	96.88		2600	0.25922	0.17045	0.02817	0.04988
27000	100	100	96.875	100		27000	100	96.88	93.75	100		2700	0.25756	0.27343	1.11707	0.12618
28000	100	100	100	100		28000	93.75	96.88	87.5	96.88		2800	0.25543	0.29145	0.78482	0.00344
29000	100	100	100	100		29000	100	93.75	96.88	100		2900	0.27982	0.15137	3.54768	0.00422
30000	100	100	100	100		30000	96.88	100	96.88	100		3000	0.23354	0.17521	0.35244	0.09595
31000	100	100	100	100		31000	96.88	96.88	93.75	100		3100	0.29392	0.18266	0.83566	0.01687
32000	100	100	100	100		32000	100	100	96.88	100		3200	0.23734	0.17829	0.80587	0.10008
33000	100	100	96.875	100		33000	100	93.75	93.75	96.88		3300	0.10989	0.24408	0.00039914	0.03115
34000	96.875	100	96.875	100		34000	96.88	100	96.88	96.88		3400	0.23559	0.11176	0.62732	0.000288082
35000	100	100	96.875	100		35000	96.88	100	96.88	100		3500	0.1683	0.19852	0.90157	0.00112
36000	100	100	100	100		36000	100	96.88	100	100		3600	0.15466	0.14174	0.3795	0.00015042
37000	100	100	100	100		37000	96.88	100	96.88	100		3700	0.12412	0.0445	0.08343	0.25934
38000	100	100	100	100		38000	100	100	90.62	96.88		3800	0.24813	0.08471	2.24167	0.000979196
39000	100	100	90.625	100		39000	93.75	100	93.75	100		3900	0.2228	0.14836	0.60481	0.01406
40000	100	100	100	100		40000	96.88	100	84.38	100		4000	0.12619	0.15697	0.07736	0.00973
												4100	0.09859	0.14223	0.38852	0.01552
												4200	0.21447	0.12559	0.81585	0.00027862
												4300	0.17716	0.0791	0.19868	0.00241
												4400	0.11337	0.1804	3.28207	6.45e-06
												4500	0.14679	0.12086	4.47e-08	0.00836
												4600	0.12182	0.19172	0.95246	0.00117
												4700	0.18265	0.10842	0.24226	0.000102617
												4800	0.07672	0.07284	0.9039	0.0494
												4900	0.14233	0.11519	3.17051	0.00237
												5000	0.20465	0.10182	0.06656	0.00196
												5100	0.14863	0.17218	0.10946	0.00223
												5200	0.17005	0.09512	0.23103	0.000184272
												5300	0.12207	0.05054	0.05658	0.0019
												5400	0.15038	0.14759	1.13949	0.00359
												5500	0.19498	0.07679	1.08038	0.60159
												5600	0.12096	0.06942	0.000202276	0.00107
												5700	0.28762	0.15971	0.01509	0.09533
												5800	0.11508	0.12151	0.000185167	2.68e-06
												5900	0.13222	0.0727	0.50983	1.23e-05
												6000	0.20751	0.11186	0.01038	0.000779826
												6100	0.20241	0.07567	0.58591	0.000103038
												6200	0.12412	0.1855	0.37888	0.01373
												6300	0.12195	0.14641	1.40971	8.52e-06
												6400	0.1175	0.0662	1.59e-06	1.07e-06
												6500	0.1411	0.08442	0	1.65e-05
												6600	0.23416	0.13334	2.12146	0.00341
												6700	0.12683	0.10597	0.66897	2.63e-05
												6800	0.10787	0.05862	1.68e-07	2.43e-06
												6900	0.08292	0.06858	3.73e-08	4.72e-05
												7000	0.13509	0.07958	1.22e-05	4.84e-05
												7100	0.14327	0.1091	1.07224	1.89e-06
												7200	0.16354	0.08301	0.29417	8.79e-07
												7300	0.14016	0.05771	1.5776	1.38e-07
												7400	0.13199	0.10858	1.47872	6.79e-06
												7500	0.07194	0.09552	1.12832	2.05e-06
												7600	0.14494	0.11138	0.21871	7.45e-08
												7700	0.09518	0.10393	0.4886	8.94e-07
												7800	0.05517	0.15789	1.49647	1.54e-06
												7900	0.09578	0.06539	0.76578	1.34e-06
												8000	0.10494	0.07506	5.7e-06	2.96e-06
												8100	0.12016	0.12294	0.73867	6.86e-06
												8200	0.0959	0.05659	1.54e-05	7.04e-07
												8300	0.13512	0.06789	0.86047	4.92e-06
												8400	0.17707	0.12945	0.82629	9.54e-07
												8500	0.05391	0.07745	0.02969	6.05e-05
												8600	0.12195	0.11323	4.01e-05	3.01e-05
												8700	0.13529	0.10118	3.73e-09	2.83e-07
												8800	0.05441	0.04899	0.18611	2.58e-05
												8900	0.08545	0.09642	4.65e-05	2.13e-05
												9000	0.11607	0.10726	0.0037	2.65e-06
												9100	0.10658	0.10018	0.37645	1.34e-07
												9200	0.10635	0.05851	0.10033	1.03e-05
												9300	0.10411	0.1622	3.73e-08	6.82e-07
												9400	0.07787	0.08916	0	8.49e-06
												9500	0.11831	0.06949	4.36e-07	5.18e-07
												9600	0.18112	0.06816	0.000760025	9.54e-07
												9700	0.12354	0.05621	0.51035	2.09e-06
												9800	0.11389	0.07506	0.00761	7.57e-06
												9900	0.06651	0.05318	0.00992	1.1e-05
												10000	0.08756	0.09629	2.06014	1.32e-06
												10100	0.20618	0.095	1.86e-08	2.35e-06
												10200	0.05052	0.08979	0.98091	4.51e-07
												10300	0.08147	0.07173	2.90572	7.51e-06
												10400	0.12393	0.14058	3.73e-09	4.1e-07
												10500	0.10831	0.08701	1.04863	2.56e-06
												10600	0.10072	0.03056	7.45e-08	2.91e-06
												10700	0.11807	0.06842	0.13889	9.09e-07
												10800	0.13989	0.13776	2.56557	3.67e-05
												10900	0.05993	0.06719	6.71e-08	3.65e-07
												11000	0.09859	0.06948	0.00188	2.79e-05
												11100	0.14412	0.04483	2.61e-08	1.76e-06
												11200	0.05833	0.04264	0.32352	2.4e-06
												11300	0.10274	0.02148	0.11342	2.5e-06
												11400	0.09783	0.06145	8.21e-05	1.02e-06
												11500	0.11746	0.09625	0.20702	3.95e-07
												11600	0.06845	0.03859	2.39e-06	3.64e-06
												11700	0.13878	0.06535	0.38919	1.17e-05
												11800	0.09682	0.08474	1.27919	5.13e-06
												11900	0.13059	0.05402	0.00484	6.37e-06
												12000	0.04909	0.14104	0.64276	5.91e-06
												12100	0.06962	0.07832	3.73e-08	3.7e-06
												12200	0.11868	0.04385	0.000150359	1.53e-05
												12300	0.13525	0.08624	0.81902	6.07e-06
												12400	0.10218	0.06622	2.51e-05	4.47e-08
												12500	0.12802	0.06791	0.01303	1.19e-06
												12600	0.0572	0.07551	0.000157614	1.31e-05
												12700	0.08503	0.07316	0.16248	1.15e-05
												12800	0.06133	0.06053	1.15226	8.86e-06
												12900	0.12262	0.07021	0.0309	2.46e-06
												13000	0.0817	0.05667	2.24e-08	1.14e-05
												13100	0.0915	0.04381	2.22592	5.32e-06
												13200	0.06144	0.07352	1.13175	5.59e-08
												13300	0.12571	0.11977	0.01883	3.32e-07
												13400	0.07678	0.04717	0.53088	2.26e-06
												13500	0.10255	0.0381	1.15e-06	3.24e-07
												13600	0.0539	0.04582	2.68489	6.37e-06
												13700	0.05325	0.07433	4.69e-07	5.07e-07
												13800	0.0834	0.03746	0.17562	1.12e-08
												13900	0.06238	0.11528	1.45741	3.59e-06
												14000	0.07219	0.05689	0.00177	2.53e-07
												14100	0.10273	0.04591	0.000352762	3.73e-09
												14200	0.08012	0.0568	0	3.51e-06
												14300	0.10429	0.04119	0.00524	2.09e-07
												14400	0.04787	0.04913	0.42356	4.29e-06
												14500	0.08169	0.08965	0	5.66e-06
												14600	0.04263	0.03864	0.5116	7.82e-08
												14700	0.08571	0.07293	0.33696	9.2e-06
												14800	0.09558	0.06209	0.000285693	3.24e-07
												14900	0.08268	0.04683	0	9.09e-07
												15000	0.07654	0.08911	1.12465	1.79e-07
												15100	0.07948	0.06039	0.3575	4.99e-07
												15200	0.13441	0.08735	2.61e-08	1.33e-06
												15300	0.05851	0.03155	0	6.81e-06
												15400	0.05489	0.02653	9.83e-05	2.09e-07
												15500	0.05374	0.0432	0	1.9e-07
												15600	0.08396	0.04811	0.00315	4e-06
												15700	0.05373	0.03193	4.37346	1.49e-06
												15800	0.06631	0.06637	1.57293	1.27e-06
												15900	0.05965	0.03589	0.07278	4.84e-08
												16000	0.05548	0.05826	0.34192	9.16e-07
												16100	0.04422	0.05377	0.22728	1.46e-06
												16200	0.13621	0.04016	2.27e-07	4.21e-07
												16300	0.05287	0.027	0	1.13e-06
												16400	0.03878	0.03436	0.36042	5.07e-07
												16500	0.07536	0.07108	0.000119862	8.72e-07
												16600	0.06293	0.02532	6.81e-06	9.13e-07
												16700	0.07632	0.04979	1.12517	1.68e-06
												16800	0.05808	0.04716	2.61589	5.1e-07
												16900	0.09757	0.05902	0.10164	2.42e-07
												17000	0.07115	0.05771	0.000489079	1.29e-06
												17100	0.09973	0.04502	1.42e-06	5.89e-07
												17200	0.12122	0.03027	4.17e-07	1.6e-07
												17300	0.06118	0.06057	0	6.22e-07
												17400	0.05268	0.06588	0	6.74e-07
												17500	0.05607	0.07407	1.7124	1.97e-06
												17600	0.07951	0.06627	3.55e-06	1.79e-07
												17700	0.03134	0.05661	0.08256	1.68e-06
												17800	0.06663	0.03658	4.21e-07	2.38e-07
												17900	0.0661	0.05775	0	9.95e-07
												18000	0.05176	0.0595	5.39e-05	6.78e-07
												18100	0.07956	0.03058	0.0014	9.2e-07
												18200	0.08501	0.03863	0	1.03e-06
												18300	0.06436	0.03339	1.3927	6.71e-07
												18400	0.06871	0.04663	5.89e-07	1.79e-07
												18500	0.03432	0.06178	0.00901	1.02e-06
												18600	0.07601	0.05039	2.47e-06	2.3e-06
												18700	0.16194	0.03295	0.000142432	3.5e-07
												18800	0.05702	0.07612	0	2.16e-07
												18900	0.0745	0.05039	1.44e-05	4.54e-07
												19000	0.05089	0.04791	2.35e-05	4.47e-07
												19100	0.05378	0.06612	1.12e-08	3.46e-07
												19200	0.05457	0.06513	7.45e-09	7.26e-07
												19300	0.06872	0.07646	0	5.03e-07
												19400	0.04546	0.03248	0.000820011	1.95e-06
												19500	0.06287	0.02304	0.67649	1.25e-06
												19600	0.18128	0.06622	1.31e-06	9.31e-08
												19700	0.06633	0.02778	0	5.96e-08
												19800	0.04414	0.02696	8.01e-07	3.87e-07
												19900	0.03599	0.03422	0.31748	5.1e-07
												20000	0.05942	0.0633	1.12e-08	6.11e-07
												20100	0.04526	0.02635	3.7724	9.39e-07
												20200	0.04768	0.04718	0	1.2e-06
												20300	0.03741	0.02846	0.47342	1.02e-06
												20400	0.05758	0.03111	0	7.45e-09
												20500	0.05523	0.04637	0.000662886	4.06e-07
												20600	0.06916	0.08093	1.34e-07	4.1e-08
												20700	0.07776	0.02617	7.97e-07	6.03e-07
												20800	0.06171	0.04505	1.11e-06	1.4e-06
												20900	0.05	0.03766	8.19e-05	3.54e-07
												21000	0.02595	0.05793	0.11574	6.71e-07
												21100	0.05399	0.03519	5.81716	3.46e-07
												21200	0.04381	0.07099	0.000926128	6.78e-07
												21300	0.10074	0.03868	2.53562	6.56e-07
												21400	0.09646	0.03797	0.000137505	4.77e-07
												21500	0.0415	0.05253	1.20555	7.08e-07
												21600	0.09116	0.05471	0.17078	7.82e-08
												21700	0.03143	0.04893	0	1.53e-07
												21800	0.06578	0.03285	1.94e-07	2.68e-07
												21900	0.05753	0.05627	0.68668	8.38e-07
												22000	0.04477	0.04465	4.1e-08	2.31e-07
												22100	0.04453	0.0445	0	7.3e-07
												22200	0.04496	0.04249	0.71363	1.42e-07
												22300	0.0447	0.03049	1.6e-07	1.6e-07
												22400	0.06558	0.03557	0.61014	2.64e-07
												22500	0.06095	0.0301	1.23e-07	2.42e-07
												22600	0.05213	0.03219	0	4.28e-07
												22700	0.03665	0.08426	0.28855	7.08e-08
												22800	0.03899	0.03603	0.0121	1.49e-07
												22900	0.04557	0.0417	0.92148	3.73e-08
												23000	0.03478	0.04494	0	5.22e-08
												23100	0.06957	0.03195	1.19782	3.58e-07
												23200	0.0473	0.04312	2.89539	2.35e-07
												23300	0.06137	0.04608	0	5.96e-08
												23400	0.03813	0.02568	3.54e-07	1.71e-07
												23500	0.05589	0.0289	0.00117	6.71e-08
												23600	0.06309	0.02643	1.7e-05	1.3e-07
												23700	0.05299	0.09646	0.60922	1.53e-07
												23800	0.07277	0.05033	3.73e-08	2.38e-07
												23900	0.02603	0.07047	1.01e-07	1.86e-08
												24000	0.04365	0.03505	0	2.53e-07
												24100	0.05469	0.04098	0	1.49e-08
												24200	0.04418	0.02929	0.01575	3.28e-07
												24300	0.04527	0.04187	0	1.75e-07
												24400	0.02499	0.0425	1.54614	3.87e-07
												24500	0.02301	0.06002	0.96616	1.71e-07
												24600	0.06988	0.04638	0.22598	1.08e-07
												24700	0.04558	0.02317	0.87509	1.3e-07
												24800	0.05263	0.02691	1.10968	5.22e-08
												24900	0.02181	0.03986	0	1.12e-08
												25000	0.02782	0.01756	0.91345	3.35e-08
												25100	0.06943	0.04355	0.05916	3.98e-06
												25200	0.04648	0.02525	0.32471	0.04641
												25300	0.03832	0.0343	0.50192	2.34e-05
												25400	0.02862	0.04732	1.14515	2.24e-08
												25500	0.05706	0.0458	0.19909	9.33e-06
												25600	0.07167	0.03437	4.1e-08	7.06e-06
												25700	0.04646	0.03023	0.61337	0.00484
												25800	0.03473	0.02826	1.03583	1.77e-06
												25900	0.06102	0.04507	8.2e-08	1.8e-06
												26000	0.04327	0.03442	0	1.04e-06
												26100	0.07815	0.04559	0.58854	3.08e-05
												26200	0.03125	0.06594	0.000117209	2.94e-07
												26300	0.03048	0.03602	0.07064	6.43e-06
												26400	0.06686	0.03633	1.86e-08	5.2e-06
												26500	0.08345	0.02703	0.11291	4.61e-06
												26600	0.11129	0.04869	0.34332	1.49e-05
												26700	0.03828	0.02884	3.73e-06	9.58e-06
												26800	0.04131	0.06029	0.24403	8.87e-07
												26900	0.03244	0.03384	0.55615	1.93e-06
												27000	0.03323	0.02902	0.02323	7.44e-06
												27100	0.10178	0.03425	0.08144	1.04e-07
												27200	0.04094	0.01855	0.39488	2.64e-07
												27300	0.05044	0.04163	0.92435	1.41e-06
												27400	0.02366	0.01635	3.14784	4.06e-06
												27500	0.03513	0.02421	0.06173	1.89e-06
												27600	0.05614	0.04761	0	0
												27700	0.03429	0.04162	1.39285	3.73e-08
												27800	0.05427	0.03075	0.000739866	5.22e-06
												27900	0.04588	0.0462	1.44406	3.89e-06
												28000	0.0237	0.0467	2.11e-05	4.25e-07
												28100	0.0569	0.02906	0	0
												28200	0.05346	0.03332	0.177	1.64e-05
												28300	0.02919	0.03428	0.97553	5.86e-06
												28400	0.03074	0.02466	0	5.48e-07
												28500	0.03986	0.02769	1.86e-08	0
												28600	0.03104	0.01737	0	5.51e-06
												28700	0.05191	0.04665	0.85233	3.73e-09
												28800	0.05226	0.04641	0.000564446	5.59e-08
												28900	0.03645	0.04292	2.1734	2.5e-06
												29000	0.0413	0.03535	6.67e-07	4.33e-06
												29100	0.08128	0.03	2.37394	4.56e-06
												29200	0.1094	0.0194	1.0761	4.47e-06
												29300	0.0244	0.0248	0	1.69e-06
												29400	0.04524	0.01858	0.11458	4.73e-07
												29500	0.04885	0.02488	0.45687	2.97e-06
												29600	0.05302	0.03519	1.26569	4.58e-07
												29700	0.04087	0.07967	4.17e-07	3.36e-05
												29800	0.05308	0.02321	0	5.89e-07
												29900	0.02324	0.02421	0	0
												30000	0.04699	0.03741	6.78e-07	2.98e-08
												30100	0.02742	0.03441	1.07539	8.94e-07
												30200	0.01676	0.03605	0.00257	5.22e-08
												30300	0.03472	0.02543	0.62955	3.69e-07
												30400	0.05029	0.03524	1.47256	3.73e-09
												30500	0.04253	0.03003	0.33867	1.48e-05
												30600	0.03921	0.04041	0.00258	1.11e-06
												30700	0.03958	0.06765	7.45e-09	9.31e-08
												30800	0.02337	0.02395	0.1686	3.95e-07
												30900	0.07577	0.01602	0.00224	3.73e-09
												31000	0.06339	0.02381	6.33e-08	9.24e-07
												31100	0.03817	0.01474	1.12e-08	1.42e-07
												31200	0.02079	0.0497	0.03947	1.34e-07
												31300	0.03253	0.03661	0.10081	1.53e-06
												31400	0.01939	0.03793	0	2.57e-06
												31500	0.05316	0.02123	0.00504	1.12e-07
												31600	0.03769	0.04638	5.22e-08	1.12e-08
												31700	0.03207	0.01909	1.08e-06	2.64e-07
												31800	0.01807	0.04053	0.92505	6.05e-06
												31900	0.05021	0.02789	0.75922	7e-06
												32000	0.03448	0.02006	0.000726461	1.39e-05
												32100	0.06273	0.03317	1.76821	3.52e-06
												32200	0.05232	0.04667	1.49e-08	7.45e-09
												32300	0.03495	0.04646	1.31274	3.73e-09
												32400	0.01869	0.04503	2.69e-06	7e-07
												32500	0.02543	0.02882	0	1.66e-06
												32600	0.07668	0.02064	7.08e-08	1.93e-06
												32700	0.02328	0.03205	0.40549	3.73e-09
												32800	0.02732	0.03159	0.40145	2.98e-07
												32900	0.02948	0.03007	4.06e-05	1.95e-06
												33000	0.04852	0.02154	0.16299	7.45e-09
												33100	0.06188	0.03172	0	1.3e-06
												33200	0.06501	0.04308	0.02143	0
												33300	0.0519	0.02157	7.45e-09	1.5e-06
												33400	0.06317	0.02512	0.11905	5.92e-07
												33500	0.03831	0.02843	0.02789	1.23e-07
												33600	0.03487	0.04643	0.02188	2.24e-08
												33700	0.02941	0.01689	0	2.26e-06
												33800	0.0409	0.02432	0.32199	0
												33900	0.04487	0.0262	0.73777	3.2e-06
												34000	0.10374	0.03785	0.04919	2.05e-07
												34100	0.05564	0.02419	7.09e-05	1.14e-06
												34200	0.03081	0.06735	0	6.41e-07
												34300	0.03524	0.039	7.3e-07	1.49e-06
												34400	0.03533	0.01308	0.12476	9.39e-07
												34500	0.12672	0.03558	2.32e-05	7.3e-07
												34600	0.02043	0.01914	4.84e-08	7.49e-07
												34700	0.02628	0.02367	0.03289	7.82e-08
												34800	0.04997	0.03463	0	7.34e-07
												34900	0.02476	0.01441	1.50653	1.38e-06
												35000	0.03285	0.02758	0.41667	5.18e-07
												35100	0.03808	0.02847	0.23319	1.38e-07
												35200	0.0244	0.02123	0.02836	4.99e-07
												35300	0.03907	0.02617	0.49579	8.23e-07
												35400	0.02109	0.05645	0.00268	9.98e-07
												35500	0.02873	0.05427	0	1.12e-08
												35600	0.02325	0.05311	0.29993	0
												35700	0.04434	0.03448	3.00062	3.09e-07
												35800	0.04213	0.04601	0.000202256	0
												35900	0.02712	0.02032	3.99e-07	2.61e-08
												36000	0.03666	0.02965	0	2.01e-07
												36100	0.03224	0.03564	1.03896	5.22e-08
												36200	0.03229	0.01098	0	1.58e-06
												36300	0.04492	0.03646	0.82135	7.45e-09
												36400	0.03608	0.03286	2.19466	9.46e-07
												36500	0.02887	0.01981	0.11101	1.49e-08
												36600	0.02438	0.01696	4.02e-07	1.19e-07
												36700	0.03162	0.03724	0.00658	8.57e-08
												36800	0.0266	0.01377	0	2.46e-07
												36900	0.02026	0.02082	0.60832	5.22e-08
												37000	0.02766	0.01794	0	4.1e-08
												37100	0.02724	0.02691	3.35e-08	5.89e-07
												37200	0.02574	0.03243	4.73e-07	3.84e-07
												37300	0.03718	0.01779	2.35e-05	8.16e-07
												37400	0.01447	0.02723	0.87424	3.73e-09
												37500	0.03285	0.05978	0.000608159	3.76e-07
												37600	0.04935	0.01857	0.2303	1.04e-07
												37700	0.01323	0.02391	1.42035	7.82e-08
												37800	0.03012	0.0293	0.66333	3.73e-09
												37900	0.03174	0.0298	1.07477	1.86e-07
												38000	0.03424	0.02543	0.01734	4.43e-07
												38100	0.02862	0.06802	4.73e-07	1.3e-07
												38200	0.0229	0.03986	2.2e-07	3.73e-08
												38300	0.03978	0.0474	6.56e-07	1.86e-07
												38400	0.02981	0.03125	0.51627	3.17e-07
												38500	0.06092	0.04222	2.74556	3.91e-07
												38600	0.02952	0.03564	0.00015427	8.2e-08
												38700	0.02161	0.02348	0.02154	1.42e-07
												38800	0.01615	0.06271	0.27881	8.57e-08
												38900	0.03693	0.02618	0.088	5.59e-08
												39000	0.01477	0.02468	2.33349	7.45e-08
												39100	0.04275	0.02277	2.14173	7.45e-09
												39200	0.02494	0.02074	2.77e-05	7.08e-08
												39300	0.03744	0.02065	0	1.19e-07
												39400	0.02397	0.02311	0	1.53e-07
												39500	0.01895	0.02846	0.76672	4.25e-07
												39600	0.03585	0.03563	1.12e-08	4.51e-07
												39700	0.01804	0.02365	4.67e-06	3.35e-08
												39800	0.02367	0.02035	1.30299	7.82e-08
												39900	0.039	0.01751	0	1.64e-07
